# Supplementary material for: Age-related neurogenesis decline in the subventricular zone is associated with specific cell cycle regulation changes in activated neural stem cells
Source: Sci Rep. 2016 Feb 19;6:21505. doi: 10.1038/srep21505 (PMC4759590; doi:10.1038/srep21505)
Supplement: Supplementary Table S1 [file srep21505-s2.xls]

## Sheet: 2m-enriched
2 months-enriched genes: overrepresentation test and related GO categories
GO Ontology database Released 2015-02-17
GO biological process complete	Mus musculus	Box Input	Box Input (expected)	over(+) or under(-) -representation of the GO category	Fold Enrichment	p-value
Unclassified	1670	8	34.34	-	.23	0.00E00
cellular macromolecule metabolic process	5022	199	103.26	+	1.93	2.03E-19
macromolecule metabolic process	5628	213	115.72	+	1.84	5.87E-19
metabolic process	7721	257	158.75	+	1.62	4.20E-17
cellular metabolic process	6634	232	136.40	+	1.70	5.71E-17
organic substance metabolic process	7108	242	146.15	+	1.66	1.26E-16
primary metabolic process	6824	228	140.31	+	1.62	7.26E-14
heterocycle metabolic process	3447	144	70.87	+	2.03	7.66E-14
gene expression	2541	118	52.25	+	2.26	1.07E-13
cellular nitrogen compound metabolic process	3579	147	73.59	+	2.00	1.31E-13
nucleic acid metabolic process	2954	129	60.74	+	2.12	2.60E-13
cellular aromatic compound metabolic process	3479	142	71.53	+	1.99	1.05E-12
nitrogen compound metabolic process	3902	152	80.23	+	1.89	3.18E-12
organic cyclic compound metabolic process	3667	145	75.40	+	1.92	6.30E-12
nucleobase-containing compound metabolic process	3310	135	68.06	+	1.98	8.97E-12
RNA metabolic process	2536	111	52.14	+	2.13	7.81E-11
G-protein coupled receptor signaling pathway	1843	3	37.89	-	< 0.2	5.87E-10
macromolecule biosynthetic process	2612	109	53.71	+	2.03	3.22E-09
cellular macromolecule biosynthetic process	2589	108	53.23	+	2.03	4.37E-09
cellular biosynthetic process	3255	126	66.93	+	1.88	5.16E-09
organic substance biosynthetic process	3350	127	68.88	+	1.84	1.73E-08
biosynthetic process	3416	127	70.24	+	1.81	6.62E-08
cellular process	12735	331	261.85	+	1.26	1.15E-07
cellular component organization or biogenesis	4054	141	83.35	+	1.69	3.63E-07
detection of stimulus	1267	1	26.05	-	< 0.2	4.53E-07
cellular component organization	3922	137	80.64	+	1.70	5.87E-07
cellular nitrogen compound biosynthetic process	2229	92	45.83	+	2.01	6.35E-07
heterocycle biosynthetic process	2183	90	44.89	+	2.01	1.14E-06
organelle organization	2367	95	48.67	+	1.95	1.28E-06
sensory perception of chemical stimulus	1197	1	24.61	-	< 0.2	1.96E-06
cell surface receptor signaling pathway	3037	22	62.44	-	.35	3.04E-06
detection of stimulus involved in sensory perception	1174	1	24.14	-	< 0.2	3.17E-06
cellular protein metabolic process	2441	95	50.19	+	1.89	6.34E-06
aromatic compound biosynthetic process	2190	88	45.03	+	1.95	6.74E-06
system process	2190	12	45.03	-	.27	1.04E-05
organic cyclic compound biosynthetic process	2290	90	47.09	+	1.91	1.23E-05
sensory perception	1526	5	31.38	-	< 0.2	2.23E-05
cell cycle	983	50	20.21	+	2.47	4.35E-05
transcription, DNA-templated	1894	77	38.94	+	1.98	5.75E-05
nucleic acid-templated transcription	1895	77	38.96	+	1.98	5.88E-05
protein metabolic process	3086	109	63.45	+	1.72	5.92E-05
RNA biosynthetic process	1902	77	39.11	+	1.97	6.88E-05
neurological system process	1825	9	37.52	-	.24	7.24E-05
regulation of primary metabolic process	4493	143	92.38	+	1.55	1.11E-04
nucleobase-containing compound biosynthetic process	2121	82	43.61	+	1.88	1.58E-04
macromolecule modification	2026	79	41.66	+	1.90	2.11E-04
biological_process	20605	450	423.66	+	1.06	2.37E-04
regulation of macromolecule metabolic process	4558	143	93.72	+	1.53	2.80E-04
regulation of cellular metabolic process	4692	146	96.47	+	1.51	3.14E-04
regulation of transcription, DNA-templated	2802	99	57.61	+	1.72	3.53E-04
regulation of nucleobase-containing compound metabolic process	3155	108	64.87	+	1.66	3.68E-04
regulation of nucleic acid-templated transcription	2816	99	57.90	+	1.71	4.49E-04
regulation of nitrogen compound metabolic process	3213	109	66.06	+	1.65	4.97E-04
regulation of RNA biosynthetic process	2822	99	58.02	+	1.71	4.97E-04
single-organism organelle organization	1643	67	33.78	+	1.98	5.64E-04
regulation of RNA metabolic process	2907	101	59.77	+	1.69	5.64E-04
regulation of cellular macromolecule biosynthetic process	3067	104	63.06	+	1.65	1.13E-03
chromosome organization	748	39	15.38	+	2.54	1.21E-03
DNA metabolic process	602	34	12.38	+	2.75	1.29E-03
regulation of metabolic process	5228	156	107.49	+	1.45	1.33E-03
cell cycle process	724	38	14.89	+	2.55	1.49E-03
regulation of gene expression	3365	111	69.19	+	1.60	1.53E-03
mitotic cell cycle process	482	29	9.91	+	2.93	3.02E-03
cellular localization	1674	65	34.42	+	1.89	4.99E-03
macromolecular complex subunit organization	1647	64	33.86	+	1.89	5.99E-03
regulation of cellular biosynthetic process	3299	107	67.83	+	1.58	6.17E-03
regulation of macromolecule biosynthetic process	3182	104	65.43	+	1.59	6.50E-03
mitotic cell cycle	502	29	10.32	+	2.81	6.76E-03
cellular protein modification process	1921	71	39.50	+	1.80	8.50E-03
protein modification process	1921	71	39.50	+	1.80	8.50E-03
regulation of organelle organization	750	37	15.42	+	2.40	9.22E-03
regulation of chromosome segregation	50	9	1.03	+	> 5	9.31E-03
negative regulation of cellular macromolecule biosynthetic process	1045	46	21.49	+	2.14	1.03E-02
negative regulation of nucleobase-containing compound metabolic process	1090	47	22.41	+	2.10	1.37E-02
regulation of biosynthetic process	3372	107	69.33	+	1.54	1.71E-02
negative regulation of nitrogen compound metabolic process	1112	47	22.86	+	2.06	2.32E-02
negative regulation of macromolecule biosynthetic process	1101	46	22.64	+	2.03	3.99E-02
chromatin modification	468	26	9.62	+	2.70	4.87E-02

## Sheet: 6m-enriched
6 months-enriched genes: overrepresentation test and related GO categories
GO Ontology database Released 2015-02-17
GO biological process complete	Mus musculus	Box Input	Box Input (expected)	over(+) or under(-) -representation of the GO category	Fold Enrichment	p-value
Unclassified	1670	17	31.64	-	.54	0.00E00
system development	3372	139	63.88	+	2.18	4.56E-16
anatomical structure development	3976	152	75.33	+	2.02	4.24E-15
single-organism process	11794	312	223.44	+	1.40	4.84E-15
developmental process	4486	164	84.99	+	1.93	6.00E-15
single-organism developmental process	4464	163	84.57	+	1.93	9.33E-15
multicellular organismal development	3918	148	74.23	+	1.99	4.86E-14
positive regulation of biological process	4349	156	82.39	+	1.89	4.48E-13
nervous system development	1701	84	32.23	+	2.61	4.74E-12
regulation of multicellular organismal process	2235	98	42.34	+	2.31	1.97E-11
single-organism cellular process	10395	277	196.93	+	1.41	2.33E-11
regulation of response to stimulus	2713	109	51.40	+	2.12	1.22E-10
cellular process	12735	315	241.26	+	1.31	4.28E-10
negative regulation of biological process	3888	136	73.66	+	1.85	9.76E-10
neurogenesis	1275	66	24.15	+	2.73	1.30E-09
positive regulation of cellular process	3870	135	73.32	+	1.84	1.55E-09
negative regulation of cellular process	3561	127	67.46	+	1.88	2.41E-09
localization	3958	136	74.98	+	1.81	3.78E-09
single-multicellular organism process	5905	180	111.87	+	1.61	4.10E-09
regulation of cellular component organization	1734	78	32.85	+	2.37	7.48E-09
biological regulation	10168	265	192.63	+	1.38	7.67E-09
multicellular organismal process	6071	181	115.02	+	1.57	2.63E-08
regulation of developmental process	1968	83	37.28	+	2.23	3.36E-08
regulation of signaling	2385	94	45.18	+	2.08	4.01E-08
regulation of cell communication	2392	94	45.32	+	2.07	4.72E-08
gliogenesis	162	21	3.07	+	> 5	8.65E-08
single-organism localization	2536	97	48.04	+	2.02	9.04E-08
regulation of signal transduction	2095	85	39.69	+	2.14	1.28E-07
single-organism transport	2338	91	44.29	+	2.05	1.88E-07
cellular developmental process	3091	110	58.56	+	1.88	2.05E-07
cell differentiation	2942	106	55.74	+	1.90	2.63E-07
regulation of biological process	9743	251	184.58	+	1.36	4.27E-07
glial cell differentiation	126	18	2.39	+	> 5	5.53E-07
establishment of localization	3187	111	60.38	+	1.84	5.94E-07
transport	3085	108	58.45	+	1.85	8.79E-07
ion transport	1051	53	19.91	+	2.66	1.05E-06
generation of neurons	1198	57	22.70	+	2.51	1.71E-06
cellular component organization	3922	127	74.30	+	1.71	1.80E-06
anion transport	423	31	8.01	+	3.87	2.09E-06
oligodendrocyte differentiation	50	12	.95	+	> 5	2.80E-06
positive regulation of response to stimulus	1459	64	27.64	+	2.32	3.11E-06
regulation of localization	1986	78	37.62	+	2.07	4.65E-06
cell development	1404	62	26.60	+	2.33	4.69E-06
negative regulation of signaling	971	49	18.40	+	2.66	5.40E-06
negative regulation of cell communication	974	49	18.45	+	2.66	5.97E-06
cellular component organization or biogenesis	4054	128	76.80	+	1.67	7.56E-06
glial cell development	69	13	1.31	+	> 5	9.43E-06
negative regulation of signal transduction	862	45	16.33	+	2.76	1.02E-05
regulation of biological quality	2450	89	46.42	+	1.92	1.06E-05
negative regulation of response to stimulus	1098	52	20.80	+	2.50	1.34E-05
regulation of cellular process	9322	237	176.61	+	1.34	1.63E-05
positive regulation of metabolic process	2672	94	50.62	+	1.86	1.64E-05
organic anion transport	289	24	5.48	+	4.38	2.14E-05
regulation of cell differentiation	1405	60	26.62	+	2.25	3.15E-05
detection of chemical stimulus	1146	1	21.71	-	< 0.2	3.51E-05
organ development	2466	87	46.72	+	1.86	6.75E-05
ensheathment of neurons	83	13	1.57	+	> 5	8.20E-05
axon ensheathment	83	13	1.57	+	> 5	8.20E-05
anatomical structure morphogenesis	1894	72	35.88	+	2.01	9.18E-05
response to stress	2297	82	43.52	+	1.88	1.20E-04
negative regulation of multicellular organismal process	904	44	17.13	+	2.57	1.21E-04
regulation of multicellular organismal development	1473	60	27.91	+	2.15	1.71E-04
central nervous system development	638	35	12.09	+	2.90	2.31E-04
regulation of intracellular signal transduction	1306	55	24.74	+	2.22	2.39E-04
regulation of neurogenesis	609	34	11.54	+	2.95	2.42E-04
detection of stimulus involved in sensory perception	1174	2	22.24	-	< 0.2	2.51E-04
positive regulation of cellular metabolic process	2339	82	44.31	+	1.85	2.64E-04
regulation of cell morphogenesis	417	27	7.90	+	3.42	3.71E-04
regulation of molecular function	1929	71	36.54	+	1.94	4.19E-04
cellular lipid metabolic process	686	36	13.00	+	2.77	4.32E-04
response to stimulus	6668	178	126.33	+	1.41	4.56E-04
cell adhesion	852	41	16.14	+	2.54	5.17E-04
myelination	81	12	1.53	+	> 5	5.42E-04
regulation of cell development	757	38	14.34	+	2.65	5.61E-04
carboxylic acid transport	199	18	3.77	+	4.77	5.92E-04
biological adhesion	860	41	16.29	+	2.52	6.62E-04
organic acid transport	201	18	3.81	+	4.73	6.85E-04
response to organic substance	1692	64	32.05	+	2.00	8.09E-04
oligodendrocyte development	29	8	.55	+	> 5	8.40E-04
regulation of nervous system development	676	35	12.81	+	2.73	9.10E-04
cellular metabolic process	6634	176	125.68	+	1.40	9.23E-04
lipid metabolic process	908	42	17.20	+	2.44	1.02E-03
primary metabolic process	6824	179	129.28	+	1.38	1.50E-03
cell projection organization	789	38	14.95	+	2.54	1.56E-03
neuron projection development	478	28	9.06	+	3.09	1.58E-03
locomotion	868	40	16.44	+	2.43	2.27E-03
organic substance metabolic process	7108	184	134.66	+	1.37	2.28E-03
positive regulation of multicellular organismal process	1257	51	23.81	+	2.14	2.43E-03
detection of stimulus	1267	4	24.00	-	< 0.2	2.64E-03
tube development	555	30	10.51	+	2.85	3.09E-03
regulation of transport	1455	56	27.56	+	2.03	3.25E-03
platelet-derived growth factor receptor signaling pathway	35	8	.66	+	> 5	3.43E-03
tissue development	1430	55	27.09	+	2.03	4.26E-03
regulation of anatomical structure morphogenesis	791	37	14.99	+	2.47	4.52E-03
enzyme linked receptor protein signaling pathway	475	27	9.00	+	3.00	4.60E-03
cellular component morphogenesis	802	37	15.19	+	2.44	6.24E-03
positive regulation of signaling	1227	49	23.25	+	2.11	6.58E-03
cation transport	705	34	13.36	+	2.55	6.75E-03
positive regulation of signal transduction	1085	45	20.56	+	2.19	7.08E-03
metabolic process	7721	194	146.27	+	1.33	7.53E-03
positive regulation of cell communication	1235	49	23.40	+	2.09	7.90E-03
cellular response to chemical stimulus	1465	55	27.75	+	1.98	8.87E-03
regulation of neuron differentiation	493	27	9.34	+	2.89	9.22E-03
phosphate-containing compound metabolic process	1544	57	29.25	+	1.95	9.33E-03
circulatory system development	717	34	13.58	+	2.50	9.74E-03
cardiovascular system development	717	34	13.58	+	2.50	9.74E-03
neuron development	620	31	11.75	+	2.64	9.95E-03
organic substance transport	1472	55	27.89	+	1.97	1.02E-02
positive regulation of cellular component movement	353	22	6.69	+	3.29	1.19E-02
regulation of cell migration	565	29	10.70	+	2.71	1.32E-02
tube morphogenesis	356	22	6.74	+	3.26	1.36E-02
response to external stimulus	1265	49	23.97	+	2.04	1.53E-02
regulation of cellular component movement	666	32	12.62	+	2.54	1.53E-02
positive regulation of locomotion	359	22	6.80	+	3.23	1.56E-02
regulation of phospholipase activity	43	8	.81	+	> 5	1.56E-02
positive regulation of cell migration	332	21	6.29	+	3.34	1.63E-02
cellular response to organic substance	1121	45	21.24	+	2.12	1.66E-02
response to endogenous stimulus	878	38	16.63	+	2.28	1.97E-02
positive regulation of macromolecule metabolic process	2225	73	42.15	+	1.73	1.99E-02
behavior	547	28	10.36	+	2.70	2.10E-02
phosphorus metabolic process	1589	57	30.10	+	1.89	2.23E-02
neuron differentiation	781	35	14.80	+	2.37	2.34E-02
ion transmembrane transport	647	31	12.26	+	2.53	2.34E-02
astrocyte differentiation	32	7	.61	+	> 5	2.38E-02
regulation of growth	551	28	10.44	+	2.68	2.41E-02
response to oxygen levels	161	14	3.05	+	4.59	2.52E-02
positive regulation of cell motility	342	21	6.48	+	3.24	2.56E-02
neuron projection morphogenesis	343	21	6.50	+	3.23	2.68E-02
regulation of metabolic process	5228	140	99.04	+	1.41	2.70E-02
positive regulation of phospholipase activity	33	7	.63	+	> 5	2.90E-02
regulation of locomotion	657	31	12.45	+	2.49	3.18E-02
regulation of cell motility	594	29	11.25	+	2.58	3.43E-02
homeostatic process	1117	44	21.16	+	2.08	3.47E-02
actin cytoskeleton organization	349	21	6.61	+	3.18	3.48E-02
regulation of cellular metabolic process	4692	128	88.89	+	1.44	3.52E-02
regulation of phosphate metabolic process	1344	50	25.46	+	1.96	3.62E-02
negative regulation of neurogenesis	216	16	4.09	+	3.91	3.87E-02
regulation of phosphorus metabolic process	1349	50	25.56	+	1.96	4.01E-02
protein metabolic process	3086	92	58.46	+	1.57	4.30E-02
regulation of cell proliferation	1316	49	24.93	+	1.97	4.44E-02
heart development	416	23	7.88	+	2.92	4.85E-02
negative regulation of intracellular signal transduction	357	21	6.76	+	3.10	4.88E-02
organic acid transmembrane transport	85	10	1.61	+	> 5	4.92E-02
localization of cell	672	31	12.73	+	2.43	4.94E-02
cell motility	672	31	12.73	+	2.43	4.94E-02
