# Supplementary material for: Age-related neurogenesis decline in the subventricular zone is associated with specific cell cycle regulation changes in activated neural stem cells
Source: Sci Rep. 2016 Feb 19;6:21505. doi: 10.1038/srep21505 (PMC4759590; doi:10.1038/srep21505)
Supplement: Supplementary Table S2 [file srep21505-s3.xls]

## Sheet: 2 months enriched
Genes enriched in aNSCs from 2 month-old mice
Name	Description	p-value	2m1	2m2	2m3	6m1	6m2	6m3	6m4
1418083_at	RIKEN cDNA 0610009B22 gene	0.020024	479	361	367	129	284	240	135
1417002_at	RIKEN cDNA 0610012G03 gene	0.0405927	123	212	491	150	48	61	24
1435538_at	RIKEN cDNA 0610030E20 gene	0.0474135	68	84	492	16	8	21	80
1453485_s_at	RIKEN cDNA 1110005A03 gene	0.0247919	116	56	342	27	27	30	5
1416095_x_at	RIKEN cDNA 1110005A23 gene	0.0180852	587	708	2005	314	184	383	330
1428528_at	RIKEN cDNA 1110007L15 gene	0.00845668	151	150	167	89	20	19	20
1459890_s_at	RIKEN cDNA 1110008P14 gene	0.0392067	76	181	186	76	36	85	44
1454825_at	RIKEN cDNA 1110014N23 gene	7.54567e-05	306	222	295	37	41	66	37
1441081_a_at	RIKEN cDNA 1110038B12 gene	0.0132446	482	1777	2301	383	224	331	244
1424806_s_at	RIKEN cDNA 1110039B18 gene	0.0286033	626	268	220	139	25	136	43
1445710_x_at	RIKEN cDNA 1110051B16 gene	2.32466e-05	734	347	832	14	5	5	6
1436519_a_at	RIKEN cDNA 1110057K04 gene	0.0061681	91	62	114	44	16	12	18
1428370_at	RIKEN cDNA 1500011B03 gene	0.0320752	173	66	32	24	21	25	24
1428832_at	RIKEN cDNA 1600002H07 gene	0.0011443	195	48	121	14	8	8	13
1435403_at	RIKEN cDNA 1700007L15 gene	0.0483969	121	191	5	5	5	5	5
1429122_a_at	RIKEN cDNA 1700040I03 gene	0.0270973	206	159	190	28	123	8	19
1449412_at	RIKEN cDNA 1810046J19 gene	0.013437	923	619	1213	589	433	395	347
1426577_a_at	RIKEN cDNA 1810054G18 gene	0.0161874	59	160	109	56	8	12	14
1450459_at	RIKEN cDNA 2010106G01 gene	0.0128929	789	398	526	282	127	169	66
1417573_at	RIKEN cDNA 2010311D03 gene	0.0350678	1776	1628	2236	1537	308	421	701
1452883_a_at	RIKEN cDNA 2310002J21 gene	0.0316534	1275	1095	1695	924	438	130	251
1457714_at	RIKEN cDNA 2310005N03 gene	0.0108565	576	296	160	35	105	11	17
1440998_at	RIKEN cDNA 2310021P13 gene	0.00262364	213	80	31	6	7	7	10
1416171_at	RIKEN cDNA 2310037I24 gene	0.000867524	1734	1937	1270	544	730	499	723
1448337_at	RIKEN cDNA 2410003P15 gene	0.032932	227	72	98	27	56	5	22
1420626_at	RIKEN cDNA 2410016F19 gene	0.0028452	6606	4973	4790	2530	2382	2150	3507
1434029_at	RIKEN cDNA 2410025L10 gene	0.00100403	188	117	188	29	21	55	29
1434664_at	RIKEN cDNA 2410129H14 gene	0.0145548	163	177	273	89	147	76	77
1451078_at	RIKEN cDNA 2510039O18 gene	0.0083738	345	115	181	62	8	23	23
1451039_at	RIKEN cDNA 2610027L16 gene	0.0187942	199	573	550	172	127	177	144
1453032_at	RIKEN cDNA 2610109B12 gene	0.0231092	192	206	177	116	59	29	16
1457262_at	RIKEN cDNA 2610207I05 gene	0.0380112	937	484	371	119	30	274	179
1431420_s_at	RIKEN cDNA 2610524G07 gene	0.00811757	1662	780	2381	521	135	185	343
1429244_at	RIKEN cDNA 2610524H06 gene	0.0232001	74	117	136	61	34	13	10
1431163_at	RIKEN cDNA 2700046G09 gene	0.0172155	97	24	277	6	11	20	7
1455170_at	RIKEN cDNA 2810001G20 gene	1.22773e-05	62	38	63	7	7	8	7
1429248_at	RIKEN cDNA 2810002N01 gene	0.0134962	404	302	270	234	102	139	101
1453534_at	RIKEN cDNA 2810004I08 gene	0.00970233	151	133	145	10	47	30	5
1434870_at	RIKEN cDNA 2810004N23 gene	0.0405881	953	402	310	304	121	221	92
1432994_at	RIKEN cDNA 2900057E15 gene	0.0360812	68	201	66	73	8	10	14
1428023_at	RIKEN cDNA 3110009E18 gene	0.0259783	31	99	23	17	16	11	11
1435696_s_at	RIKEN cDNA 3110031B13 gene	0.0442093	68	128	250	67	19	65	26
1416856_at	RIKEN cDNA 3230401D17 gene	0.043061	666	195	385	142	28	20	178
1436388_a_at	RIKEN cDNA 3830406C13 gene	0.0244304	233	171	367	25	70	103	111
1431820_at	RIKEN cDNA 4632404H12 gene	0.0243697	535	20	263	6	6	29	6
1419636_at	RIKEN cDNA 4833420G17 gene	0.0224946	362	488	4272	283	37	52	53
1460711_at	RIKEN cDNA 4930461P20 gene	0.00338884	21	112	47	9	6	6	7
1438028_at	RIKEN cDNA 4930535B03 gene	0.0445034	97	103	387	82	60	17	27
1429066_at	RIKEN cDNA 4930565B19 gene	0.0118656	134	123	405	83	26	18	18
1435533_s_at	RIKEN cDNA 4933426K21 gene	0.0344015	1607	1601	1297	622	1072	784	300
1434975_x_at	RIKEN cDNA 4933439C20 gene	0.0124804	155	174	132	59	40	74	18
1436944_x_at	RIKEN cDNA 4933439C20 gene	0.00322942	56	59	71	18	7	16	5
1420661_a_at	RIKEN cDNA 4933439F18 gene	0.00890339	194	143	181	16	21	6	65
1424591_at	RIKEN cDNA 5830433M19 gene	0.0332469	98	418	449	63	16	122	35
1429479_at	RIKEN cDNA 6430590I03 gene	0.0218424	180	147	29	6	15	33	6
1433962_at	RIKEN cDNA 6720458F09 gene	0.00338471	1338	1461	1214	281	233	248	690
1457671_at	RIKEN cDNA 9330120H11 gene	0.00339462	143	63	41	19	8	5	5
1458073_at	RIKEN cDNA 9330156P08 gene	0.0472344	60	223	14	19	8	9	6
1438720_at	RIKEN cDNA 9330159F19 gene	0.0438422	84	210	192	15	135	23	15
1442179_at	RIKEN cDNA 9430053O09 gene	0.00795679	28	145	53	6	6	8	18
1444343_at	RIKEN cDNA A130064L14 gene	0.0012881	35	37	172	5	5	5	5
1436353_at	RIKEN cDNA A230046K03 gene	0.0329104	136	64	92	45	27	5	22
1456699_s_at	RIKEN cDNA A730098D12 gene	0.026005	1268	605	2032	616	457	326	433
1440260_at	RIKEN cDNA A930007B11 gene	0.00216098	167	226	281	5	22	33	5
1437441_at	expressed sequence AA388235	0.0255092	231	54	81	35	6	7	32
1424813_at	expressed sequence AA536717	0.00117365	246	216	444	36	6	16	5
1451377_a_at	achalasia, adrenocortical insufficiency, alacrimia	0.00657958	271	66	577	31	6	20	8
1434528_at	alanine and arginine rich domain containing protein	0.00126948	173	72	168	21	26	12	10
1427490_at	ATP-binding cassette, sub-family B (MDR/TAP), member 7	0.0293686	181	285	352	105	210	75	84
1418838_at	ATP-binding cassette, sub-family D (ALD), member 1	0.0325035	153	141	91	75	51	50	17
1419748_at	ATP-binding cassette, sub-family D (ALD), member 2	0.00257916	228	272	377	64	118	77	125
1428275_at	abhydrolase domain containing 13	0.0327689	255	134	137	45	123	18	21
1424751_at	activator of basal transcription	0.00164144	32	72	138	8	7	10	11
1419262_at	acyl-Coenzyme A dehydrogenase family, member 8	0.000853212	183	145	78	24	16	8	9
1421171_at	a disintegrin and metallopeptidase domain 12 (meltrin alpha)	0.00232768	88	283	154	6	5	15	24
1418372_at	adenylosuccinate lyase 1	0.0456478	239	175	129	31	22	84	123
1451459_at	AT hook containing transcription factor 1	0.00977768	148	319	119	56	60	48	87
1449614_s_at	expressed sequence AI314976 /// similar to Protein C6orf130 homolog	0.0257949	1593	944	781	464	158	565	388
1438442_at	expressed sequence AI450236	0.0352271	35	14	104	9	5	15	8
1455152_at	expressed sequence AI462493	0.00590228	72	61	83	21	17	11	39
1434312_at	expressed sequence AI788669	0.0193514	795	1272	852	590	293	540	239
1433619_at	expressed sequence AI894139	0.00496465	85	31	77	6	13	6	18
1424877_a_at	aminolevulinate, delta-, dehydratase	0.0201808	282	272	45	36	6	25	23
1437325_x_at	aldehyde dehydrogenase 18 family, member A1	0.0365213	784	751	858	279	84	132	607
1435855_x_at	aldehyde dehydrogenase 18 family, member A1	0.034617	576	681	519	148	57	153	449
1437620_x_at	Aldehyde dehydrogenase 18 family, member A1	0.0342651	75	94	69	24	9	11	62
1441935_at	ankyrin repeat, family A (RFXANK-like), 2	0.00248438	85	99	92	18	30	43	36
1452490_a_at	adaptor protein complex AP-2, alpha 2 subunit	0.0405877	389	271	347	6	82	113	72
1427288_at	amyloid beta (A4) precursor protein-binding, family A, member 2	0.0228851	82	99	204	32	32	39	80
1416135_at	apurinic/apyrimidinic endonuclease 1	0.00473856	1557	988	1262	279	595	371	581
1434488_at	ADP-ribosylation factor related protein 1	0.0374635	776	128	467	160	41	67	12
1423589_at	actin related protein 2/3 complex, subunit 4	0.00568068	1189	1152	1774	718	617	405	702
1417361_at	ankyrin repeat and SOCS box-containing protein 3	0.0212115	109	46	51	37	8	20	10
1430656_a_at	asparagine synthetase domain containing 1	0.0485692	335	209	127	51	163	20	54
1422508_at	ATPase, H+ transporting, lysosomal V1 subunit A	0.00916882	1820	1048	2224	909	422	577	396
1415826_at	ATPase, H+ transporting, lysosomal V1 subunit H	0.0450613	394	231	287	91	67	266	123
1426474_at	ATP synthase mitochondrial F1 complex assembly factor 2	0.0263711	149	86	379	22	15	17	102
1458510_at	expressed sequence AU019823	0.00375837	805	304	686	113	196	118	78
1433935_at	expressed sequence AU020206	0.019644	31	118	26	18	10	12	10
1454814_s_at	expressed sequence AU021838	0.000872404	303	317	321	107	147	171	161
1451246_s_at	aurora kinase B	0.0356865	1319	1658	1372	387	77	661	520
1424128_x_at	aurora kinase B	0.0114374	263	268	364	99	48	174	93
1434656_at	RIKEN cDNA B230339M05 gene	0.0429137	257	239	773	164	32	145	101
1438454_at	RIKEN cDNA B430203M17 gene	0.0222419	87	45	72	37	38	15	20
1418991_at	BCL2-antagonist/killer 1	0.00113709	228	52	275	11	11	12	9
1448221_at	HLA-B-associated transcript 1A	0.021548	2121	2612	3204	2064	1276	1032	832
1423163_at	HLA-B associated transcript 4	0.00881242	113	35	50	10	18	23	11
1433599_at	bromodomain adjacent to zinc finger domain 1A	0.0222529	215	291	301	165	24	61	73
1447930_at	bromodomain adjacent to zinc finger domain 1A	0.0113636	192	243	181	57	58	73	147
1448007_at	bromodomain adjacent to zinc finger domain, 2B	0.0136137	1366	1062	485	208	437	257	337
1423134_at	cDNA sequence BC003324	0.0381415	101	15	187	8	25	8	8
1425323_a_at	cDNA sequence BC008155	0.025341	356	295	260	222	45	101	53
1451654_x_at	cDNA sequence BC012278	0.0115322	51	50	67	28	13	27	29
1451631_at	cDNA sequence BC021395	0.016639	272	518	291	120	114	153	38
1437696_at	cDNA sequence BC049807	0.00654709	117	88	103	10	25	17	47
1428207_at	B-cell CLL/lymphoma 7A	0.0127108	446	287	287	198	147	105	198
1448247_at	B-cell CLL/lymphoma 7B	0.028014	33	121	132	33	21	20	7
1438701_at	bicaudal D homolog 1 (Drosophila)	0.0363481	162	117	133	95	23	20	64
1456615_a_at	bromodomain PHD finger transcription factor	0.0285874	262	410	1525	179	176	58	118
1460328_at	bromodomain containing 3	0.00667234	2327	1462	1063	426	814	481	359
1426312_at	brain and reproductive organ-expressed protein	0.00361505	421	676	554	255	308	268	190
1444439_at	Bri3 binding protein	0.0121101	137	45	23	9	9	15	7
1451223_a_at	basic transcription factor 3-like 4	0.0403428	2509	2752	1690	1004	668	932	2010
1435179_at	RIKEN cDNA C130071C03 gene	0.00275611	388	530	364	235	145	199	216
1457891_at	RIKEN cDNA C230011H18 gene	0.0316417	304	221	106	63	60	6	5
1433846_s_at	RIKEN cDNA C430003P19 gene	0.00452771	173	49	65	18	20	22	12
1428649_at	cullin associated and neddylation disassociated 1	0.00010293	65	45	47	16	12	16	16
1424958_at	carbonic anhydrase 8	0.0182721	11	170	200	6	6	6	6
1451398_at	carbonyl reductase 4	0.032961	768	198	53	27	69	10	14
1451531_at	COBW domain containing 1	0.0151373	415	79	436	82	6	6	12
1422059_at	chromobox homolog 2 (Drosophila Pc class)	0.0468118	125	118	16	5	5	18	22
1459845_at	Chromobox homolog 5 (Drosophila HP1a)	1.15271e-05	435	320	520	24	10	12	15
1452218_at	coiled-coil domain containing 117	0.00596286	420	81	124	17	27	9	28
1421949_a_at	coiled-coil domain containing 123	0.0196229	42	28	93	25	9	16	12
1449128_at	coiled-coil domain containing 43	0.00151781	265	95	93	21	7	19	12
1427205_x_at	coiled-coil domain containing 46	0.00205774	43	45	76	7	9	9	20
1424465_at	coiled-coil domain containing 58	0.0231075	1211	842	2290	540	527	714	281
1424428_at	coiled-coil domain containing 95	0.00800873	1005	684	1283	144	29	263	119
1425554_a_at	CDC16 cell division cycle 16 homolog (S. cerevisiae)	0.00882473	1554	939	1746	781	363	245	360
1439394_x_at	cell division cycle 20 homolog (S. cerevisiae)	0.00286369	278	118	286	28	61	48	53
1433848_at	cell division cycle 27 homolog (S. cerevisiae)	0.0280383	373	557	672	333	80	180	211
1459254_at	cell division cycle associated 2	0.0106211	106	118	146	10	5	5	56
1423682_a_at	cell division cycle associated 4	0.0235754	208	211	383	103	55	177	86
1456240_x_at	cell division cycle associated 4	0.0172223	84	167	154	43	45	91	44
1452618_at	CDK5 regulatory subunit associated protein 2	0.0314624	61	241	301	53	54	61	36
1424257_at	cyclin-dependent kinase 7 (homolog of Xenopus MO15 cdk-activating kinase)	0.047169	202	177	479	92	10	133	30
1423910_at	centaurin, gamma 3	0.0107629	30	77	68	19	12	7	21
1447409_at	Chromodomain helicase DNA binding protein 7	0.0470237	23	9	226	5	4	7	4
1445911_at	Cysteine-rich hydrophobic domain 2	0.0335032	112	51	458	21	13	12	63
1439824_at	choroidermia	0.000210165	95	173	72	17	17	17	20
1427669_a_at	citron	0.0493473	429	322	413	319	53	77	170
1451366_at	COP9 (constitutive photomorphogenic) homolog, subunit 6 (Arabidopsis thaliana)	0.0245537	844	934	1186	546	208	594	437
1449660_s_at	coronin, actin binding protein 1C	0.0271323	522	379	205	212	42	51	111
1460376_a_at	COX15 homolog, cytochrome c oxidase assembly protein (yeast)	0.0142143	34	121	67	16	32	16	16
1448677_at	COX4 neighbor	0.00505604	356	722	896	188	123	154	254
1417665_a_at	cleavage and polyadenylation specific factor 1	0.0497909	289	107	315	23	23	95	125
1451473_a_at	crystallin, zeta (quinone reductase)-like 1	0.0425919	394	117	502	30	26	117	130
1423370_a_at	casein kinase 1, gamma 2	0.0238685	276	352	460	56	38	185	155
1419936_at	Casein kinase 2, alpha prime polypeptide	0.00258662	167	122	58	33	27	25	25
1420731_a_at	cysteine and glycine-rich protein 2	0.0147858	139	89	369	29	8	9	57
1441072_at	CUG triplet repeat, RNA binding protein 2	0.0194344	760	681	307	171	160	138	344
1458263_at	CUG triplet repeat, RNA binding protein 2	0.0410458	206	59	14	15	5	5	13
1417039_a_at	cullin 7	0.0061136	233	118	220	39	29	54	86
1424667_a_at	cut-like 1 (Drosophila)	0.0232319	287	161	95	56	5	5	36
1458941_at	RIKEN cDNA D130016B08 gene	0.00361194	73	30	167	5	5	15	5
1428533_at	DNA segment, Chr 1, Brigham & Women's Genetics 0212 expressed	0.0480944	564	769	1172	104	603	110	330
1420082_at	DNA segment, Chr 2, ERATO Doi 750, expressed	0.0087325	378	314	485	131	148	225	236
1437177_at	RIKEN cDNA D330037H05 gene /// similar to La-related protein 4 (La ribonucleoprotein domain family member 4) /// similar to La-related protein 4 (La ribonucleoprotein domain family member 4) /// similar to La-related protein 4 (La ribonucleoprotein domain family member 4)	0.00394918	643	524	838	236	342	226	364
1452686_s_at	DNA segment, Chr 4, ERATO Doi 196, expressed	0.0179567	1171	384	680	129	350	65	54
1417321_at	DNA segment, Chr 4, Wayne State University 132, expressed	0.0229036	435	610	705	207	15	91	8
1436964_at	DNA segment, Chr 7, ERATO Doi 715, expressed	0.00721607	122	108	30	20	12	17	15
1449724_s_at	DNA segment, Chr 8, ERATO Doi 738, expressed	0.0302076	2354	2373	1168	1025	386	1087	620
1420074_at	DNA segment, Chr 8, ERATO Doi 738, expressed	0.0206955	1885	1692	977	1072	396	523	451
1435578_s_at	disabled homolog 1 (Drosophila)	0.0122359	400	220	680	119	136	166	71
1433743_at	dachshund 1 (Drosophila)	0.027161	182	400	235	110	132	78	172
1450863_a_at	doublecortin and calcium/calmodulin-dependent protein kinase-like 1	0.0129742	826	184	317	57	85	97	125
1448974_at	doublecortin	0.0424323	426	324	756	27	58	19	403
1424161_at	DEAD (Asp-Glu-Ala-Asp) box polypeptide 27	0.0352494	1231	351	1038	418	55	45	194
1423643_at	DEAD (Asp-Glu-Ala-Asp) box polypeptide 39	0.0178891	889	666	213	119	95	136	213
1452077_at	DEAD (Asp-Glu-Ala-Asp) box polypeptide 3, Y-linked	3.97508e-07	107	102	160	5	5	5	5
1426438_at	DEAD (Asp-Glu-Ala-Asp) box polypeptide 3, Y-linked	0.0179743	12	49	210	6	6	6	6
1417875_at	DEAD (Asp-Glu-Ala-Asp) box polypeptide 50	0.0212921	1125	2244	970	747	449	294	641
1434710_at	DEAH (Asp-Glu-Ala-His) box polypeptide 29	0.0055953	91	40	65	12	21	21	26
1426291_at	DIM1 dimethyladenosine transferase 1-like (S. cerevisiae)	0.027574	284	103	203	112	43	19	42
1429064_at	DIP2 disco-interacting protein 2 homolog C (Drosophila)	0.0210657	278	261	683	24	159	79	16
1448794_s_at	DnaJ (Hsp40) homolog, subfamily C, member 2	0.0428118	653	418	1336	289	125	270	427
1449373_at	DnaJ (Hsp40) homolog, subfamily C, member 3	0.037455	87	229	128	97	55	53	35
1448851_a_at	DnaJ (Hsp40) homolog, subfamily C, member 5	0.0355646	89	300	190	68	92	37	73
1436862_at	double C2, alpha	0.0152483	186	295	605	76	52	122	134
1458188_at	Dihydropyrimidinase-like 2	0.00501125	210	39	1106	5	5	7	8
1449290_at	dihydropyrimidinase-like 5	0.00856166	31	119	25	8	12	7	9
1441006_at	dihydrouridine synthase 4-like (S. cerevisiae)	0.0087961	154	97	57	6	6	39	6
1448830_at	dual specificity phosphatase 1	0.00837603	4142	3724	4783	2601	1111	2076	1774
1449056_at	RIKEN cDNA E330009J07 gene	0.0106497	366	97	194	57	6	25	15
1439860_at	eukaryotic elongation factor-2 kinase	0.023777	20	16	126	6	9	6	6
1437478_s_at	EF hand domain containing 2	0.0316368	5322	5842	4612	3140	1940	2900	841
1431339_a_at	EF hand domain containing 2	0.000720441	724	570	672	192	215	209	106
1424344_s_at	eukaryotic translation initiation factor 1A	0.00930204	115	82	190	11	5	5	46
1449278_at	eukaryotic translation initiation factor 2 alpha kinase 3	0.0261148	17	55	81	11	11	5	17
1438043_at	eukaryotic translation initiation factor 2C, 2	0.01391	41	66	212	20	21	6	14
1417210_at	eukaryotic translation initiation factor 2, subunit 3, structural gene Y-linked	6.34078e-05	58	185	136	6	6	6	6
1433631_at	eukaryotic translation initiation factor 5	0.044209	1436	1363	3027	1145	706	641	1203
1428477_at	elaC homolog 2 (E. coli)	0.00279663	106	125	81	37	24	29	12
1421883_at	ELAV (embryonic lethal, abnormal vision, Drosophila)-like 2 (Hu antigen B)	0.0459911	340	830	980	364	65	23	185
1437020_at	E1A binding protein p400	0.014194	284	354	792	95	157	200	159
1449167_at	erythrocyte protein band 4.1-like 4a	0.0272373	9	170	259	9	5	5	5
1418850_at	enhancer of polycomb homolog 1 (Drosophila)	0.0151664	440	471	889	210	107	161	333
1443180_at	ERGIC and golgi 2	0.0193468	27	40	319	7	6	6	16
1443325_at	Enhancer of rudimentary homolog (Drosophila)	0.000100679	255	122	68	7	5	6	5
1451208_at	eukaryotic translation termination factor 1	0.0376443	1276	806	1051	597	783	286	280
1424013_at	eukaryotic translation termination factor 1	0.0354132	1023	521	594	328	57	209	283
1426630_at	exosome component 2	0.03133	225	319	537	119	136	42	177
1454744_at	RIKEN cDNA F630043A04 gene	0.0442016	137	105	68	34	57	5	20
1427147_at	RIKEN cDNA F730047E07 gene	0.0366554	47	297	77	21	5	30	27
1434108_at	F-box protein 11	0.000422075	277	320	318	111	164	132	154
1451543_at	F-box protein 21	0.0153745	73	36	115	19	18	15	36
1423583_at	feminization 1 homolog a (C. elegans)	0.0400486	211	441	848	269	144	116	90
1436454_x_at	flap structure specific endonuclease 1	0.022813	6668	2356	5440	2195	907	1686	1786
1421731_a_at	flap structure specific endonuclease 1	0.0322961	26	103	44	5	5	7	34
1438164_x_at	flotillin 2	0.0037684	517	308	641	73	189	76	125
1453102_at	fibronectin leucine rich transmembrane protein 3	0.0110112	303	61	23	7	8	8	8
1446245_at	Formin-like 2	0.0403249	29	97	115	8	42	16	16
1452550_a_at	fragile X mental retardation syndrome 1 homolog	0.0344434	454	248	777	162	290	113	161
1435222_at	forkhead box P1	0.0211539	619	699	1097	353	461	161	350
1434414_at	FAD-dependent oxidoreductase domain containing 2	0.0490023	138	121	296	63	31	87	109
1429519_at	fucose-1-phosphate guanylyltransferase	0.0339183	136	17	75	5	12	5	24
1455220_at	frequently rearranged in advanced T-cell lymphomas 2	0.038961	1099	764	589	621	197	68	149
1433640_at	Far upstream element (FUSE) binding protein 1	0.0283422	210	480	496	169	117	224	175
1451324_s_at	forty-two-three domain containing 1	0.0193892	958	1034	340	223	336	258	230
1454751_at	RIKEN cDNA G430022H21 gene	0.00882057	2548	1886	1633	1302	564	671	850
1422327_s_at	glucose-6-phosphate dehydrogenase 2 /// glucose-6-phosphate dehydrogenase X-linked	0.0437016	1511	374	562	385	148	214	277
1448354_at	glucose-6-phosphate dehydrogenase X-linked	0.028251	3278	1082	2395	233	716	505	1061
1451076_s_at	dendritic cell protein GA17	0.00536522	608	688	790	341	276	161	352
1449519_at	growth arrest and DNA-damage-inducible 45 alpha	0.0218823	101	36	26	9	9	7	25
1444066_at	GTPase activating protein and VPS9 domains 1	0.0295399	93	39	21	13	14	14	19
1451800_at	GRIP and coiled-coil domain containing 2	0.0344061	1069	727	1097	186	769	117	276
1451400_at	gem (nuclear organelle) associated protein 8	0.0337309	236	227	1538	116	70	27	126
1426509_s_at	glial fibrillary acidic protein	0.0175074	152	108	26	13	6	27	6
1429903_at	gap junction membrane channel protein alpha 10 /// D4, zinc and double PHD fingers family 2	0.018349	72	9	123	5	5	6	5
1448580_at	golgi apparatus protein 1	0.0166713	317	169	342	89	92	94	181
1416598_at	GLIS family zinc finger 2	0.0413995	119	45	390	80	7	12	9
1428553_at	glutaredoxin 5 homolog (S. cerevisiae)	0.0368511	512	666	601	204	35	345	40
1440238_at	glioma tumor suppressor candidate region gene 1	0.0293701	101	176	557	96	26	55	18
1451121_a_at	glioma tumor suppressor candidate region gene 2	0.0285954	1500	385	861	330	82	237	258
1417506_at	geminin	0.0330518	193	418	144	150	35	72	59
1453413_at	GNAS (guanine nucleotide binding protein, alpha stimulating) complex locus	0.0120325	389	285	202	108	188	103	129
1417389_at	glypican 1	0.00758258	1610	1381	1677	489	623	1022	842
1438196_at	glycerol-3-phosphate dehydrogenase 1-like	0.032643	278	233	137	144	68	55	113
1437162_at	GPI-anchored membrane protein 1	0.011104	194	343	372	91	137	172	123
1434344_at	G patch domain and KOW motifs	0.0322055	122	81	496	25	52	19	67
1459303_at	Glycoprotein m6a	0.0492507	126	5	215	5	6	5	5
1451672_at	G protein-coupled receptor kinase 6	0.0471578	114	53	38	18	8	40	23
1423689_a_at	G-protein signalling modulator 1 (AGS3-like, C. elegans)	0.001098	149	69	53	17	14	14	20
1417320_at	GrpE-like 1, mitochondrial	0.0285362	468	1104	1324	182	496	236	394
1416531_at	glutathione S-transferase omega 1	0.000793557	40	72	47	16	7	7	8
1428448_a_at	general transcription factor IIIC, polypeptide 2, beta	0.023663	553	1088	609	184	42	270	233
1428449_at	general transcription factor IIIC, polypeptide 2, beta	0.0349777	338	289	167	35	134	145	54
1440252_at	H2A histone family, member J	0.0413139	66	209	128	78	7	19	29
1445915_at	Histocompatibility 2, K1, K region	0.0293107	25	177	163	43	5	6	7
1455972_x_at	hydroxyacyl-Coenzyme A dehydrogenase	0.0044161	16400	3365	23072	1643	629	1036	687
1436756_x_at	hydroxyacyl-Coenzyme A dehydrogenase	0.00520537	10940	2016	17523	938	613	502	319
1424172_at	hydroxyacyl glutathione hydrolase	0.0224854	378	69	727	33	7	18	68
1453604_a_at	Hbs1-like (S. cerevisiae)	0.00537641	819	996	712	147	56	62	305
1438328_at	host cell factor C2	0.035722	88	25	413	4	5	33	12
1428618_at	host cell factor C2	0.047113	129	28	19	12	11	16	9
1448928_at	histone deacetylase 6 /// similar to Histone deacetylase 6 (HD6) (Histone deacetylase mHDA2)	0.0450438	23	65	205	7	8	9	39
1434572_at	histone deacetylase 9	0.0416495	76	80	35	9	8	11	54
1428692_at	HD domain containing 3	0.00367589	111	192	105	40	16	40	40
1448696_at	hephaestin	0.0496104	75	320	9	7	13	4	4
1452021_a_at	hairy and enhancer of split 6 (Drosophila)	0.0435303	413	467	492	174	185	332	59
1416480_a_at	HIG1 domain family, member 1A	0.00995961	1320	1238	3371	532	536	615	786
1449482_at	histone cluster 3, H2ba	0.000403453	296	183	471	28	52	22	28
1428224_at	heterogeneous nuclear ribonucleoprotein D-like	0.0424548	70	65	28	39	8	5	13
1424101_at	heterogeneous nuclear ribonucleoprotein L	0.0369647	1367	2318	1645	675	607	610	1574
1452238_at	HIV-1 Rev binding protein	0.0229414	292	230	51	46	16	36	36
1416146_at	heat shock protein 4	0.00881601	7177	4863	8576	2827	2115	1215	3283
1458385_at	heat shock protein 4 like	0.028517	54	124	223	23	31	44	55
1439251_at	Iduronidase, alpha-L-	0.0348929	508	284	226	37	165	11	79
1418793_at	iduronidase, alpha-L-	0.0231089	445	236	199	28	136	20	85
1450960_at	insulin-like growth factor binding protein-like 1	0.00969983	216	16	56	7	5	5	5
1423377_at	insulin-like growth factor binding protein-like 1	0.00149555	45	87	48	5	5	16	6
1415852_at	inosine 5'-phosphate dehydrogenase 2	0.000142427	1678	1458	1384	739	691	824	627
1454235_a_at	inhibitor of growth family, member 5	0.0117222	18	269	45	5	5	8	5
1428531_at	integrator complex subunit 7	0.0187744	925	1532	1813	550	440	369	957
1452562_at	jumonji, AT rich interactive domain 1D (Rbp2 like)	0.0303823	322	217	7	5	5	5	5
1452563_a_at	jumonji, AT rich interactive domain 1D (Rbp2 like)	4.45152e-05	52	122	56	5	6	6	6
1436558_at	Josephin domain containing 3	0.0341723	168	61	131	6	9	55	36
1427634_at	potassium voltage-gated channel, subfamily H (eag-related), member 7	0.0216363	79	98	140	66	21	11	8
1451128_s_at	kinesin family member 22	0.00155587	1434	1300	846	137	83	304	74
1428651_at	kelch-like 24 (Drosophila)	0.0345503	1114	1396	1530	988	841	362	430
1450385_at	karyopherin (importin) alpha 3	0.0267057	994	664	1230	496	179	189	549
1435472_at	kringle containing transmembrane protein 1	0.0417343	289	103	125	58	39	44	116
1417058_a_at	keratinocyte associated protein 2	0.00348464	5331	3722	6776	2122	2879	2253	2325
1417059_at	keratinocyte associated protein 2	0.00980135	646	701	1059	438	425	464	281
1458663_at	Like-glycosyltransferase	0.00239507	215	53	38	8	9	9	6
1428310_at	La ribonucleoprotein domain family, member 7	0.00657726	2279	1666	989	771	462	556	379
1439225_at	leucyl-tRNA synthetase, mitochondrial	0.0385267	447	236	218	142	152	60	29
1434418_at	longevity assurance homolog 6 (S. cerevisiae)	0.0350828	108	31	153	38	5	20	5
1443984_at	lin-9 homolog (C. elegans)	0.045007	894	945	230	388	118	135	90
1459931_a_at	Hypothetical LOC329575	0.0448849	85	48	205	23	24	65	22
1445504_at	similar to Nucleolar phosphoprotein p130 (Nucleolar 130 kDa protein) (140 kDa nucleolar phosphoprotein) (Nopp140) (Nucleolar and coiled-body phosphoprotein 1)	0.00584806	651	107	463	14	5	5	54
1455557_at	hypothetical LOC553095	0.049589	436	517	845	268	256	484	155
1422135_at	similar to zinc finger protein 146	0.0051423	63	90	122	41	17	11	16
1424353_at	leucine-rich PPR-motif containing	0.0033669	554	428	1278	202	123	72	84
1428436_at	LSM14 homolog A (SCD6, S. cerevisiae)	0.0270537	281	451	630	287	139	211	111
1431181_a_at	Luc7 homolog (S. cerevisiae)-like	0.0116475	243	309	1258	38	7	38	95
1431664_at	Luc7 homolog (S. cerevisiae)-like	0.0205023	302	236	556	81	52	211	105
1455502_at	MAP-kinase activating death domain	0.0192333	201	206	714	125	48	102	75
1440871_at	membrane associated guanylate kinase, WW and PDZ domain containing 1	0.0444781	520	287	1767	89	287	237	117
1416765_s_at	mitochondria-associated protein involved in granulocyte-macrophage colony-stimulating factor signal transduction	0.0380855	3420	2501	1239	656	439	1022	1402
1454657_s_at	MAK10 homolog, amino-acid N-acetyltransferase subunit, (S. cerevisiae)	0.00560147	689	331	594	216	224	141	220
1456534_at	Mannosidase, alpha, class 1A, member 2	0.024459	86	46	110	33	49	32	22
1455941_s_at	mitogen activated protein kinase kinase 5	0.0498186	21	31	128	7	25	11	6
1435889_at	MAP/microtubule affinity-regulating kinase 2	0.025557	344	340	483	61	31	227	125
1448240_at	membrane-bound transcription factor peptidase, site 1	0.035745	309	247	223	173	96	57	164
1427040_at	MyoD family inhibitor domain containing	0.00104617	73	49	110	16	5	5	6
1426572_at	malic enzyme 2, NAD(+)-dependent, mitochondrial	0.0495102	1033	373	582	325	196	63	19
1416810_at	male enhanced antigen 1	0.048064	502	989	1417	502	393	565	398
1453197_at	mediator of RNA polymerase II transcription, subunit 25 homolog (yeast)	0.0438742	202	168	50	48	15	41	50
1426837_at	methionyl aminopeptidase 1	0.00645639	474	198	353	124	74	75	140
1426836_s_at	methionyl aminopeptidase 1	0.0312665	109	143	367	86	62	57	89
1426835_at	methionyl aminopeptidase 1	0.0227035	161	259	112	93	33	63	76
1428900_s_at	methyltransferase 5 domain containing 1	0.00767983	36	91	115	22	15	25	22
1447683_x_at	methyltransferase-like 1	0.00017209	136	178	274	7	20	7	7
1419122_at	methyltransferase-like 1	0.00744938	133	33	126	16	20	7	7
1417360_at	mutL homolog 1 (E. coli)	0.0448718	194	585	493	71	136	135	257
1439107_a_at	myeloid/lymphoid or mixed-lineage leukemia 5	0.017262	1133	1199	1354	990	378	476	365
1439108_at	myeloid/lymphoid or mixed-lineage leukemia 5	0.0124199	791	1052	1009	138	175	418	467
1453622_s_at	myeloid/lymphoid or mixed lineage-leukemia translocation to 3 homolog (Drosophila)	0.0111714	1777	1055	955	650	507	299	237
1426370_at	male sterility domain containing 2	0.0255562	357	184	166	64	143	112	90
1438268_at	membrane associated DNA binding protein	0.0460149	498	458	591	428	76	162	44
1430564_at	MOB1, Mps One Binder kinase activator-like 1A (yeast)	0.04928	2292	1074	1747	576	282	1081	893
1423848_at	M phase phosphoprotein 6	0.0354186	153	61	229	60	25	22	63
1440915_at	M-phase phosphoprotein 9	0.0269267	313	52	27	15	12	14	12
1431751_a_at	metallophosphoesterase domain containing 2	0.0166245	185	160	59	6	7	16	55
1460354_a_at	mitochondrial ribosomal protein L13	0.00978238	727	1361	1032	545	346	284	534
1435966_x_at	mitochondrial ribosomal protein L13	0.0301587	218	516	337	166	120	99	230
1416284_at	mitochondrial ribosomal protein L28	0.0463204	992	585	526	300	237	526	124
1437749_s_at	mitochondrial ribosomal protein L9	0.0108256	908	833	2946	470	53	121	97
1427297_at	mitochondrial ribosomal protein L9	0.0474998	64	91	379	86	10	23	15
1456109_a_at	mitochondrial ribosomal protein S15	0.0152035	1018	633	2592	338	191	386	402
1448921_a_at	mitochondrial ribosomal protein S9	0.0432615	135	367	479	121	7	88	12
1423165_a_at	metastasis-associated gene family, member 2	0.00121693	263	367	320	93	143	92	146
1448638_at	Mdm2, transformed 3T3 cell double minute p53 binding protein	0.048371	229	231	86	70	15	80	56
1430969_at	mitochondrial carrier homolog 2 (C. elegans)	0.0254507	123	22	76	6	14	6	25
1451536_at	mitochondrial fission regulator 1	0.0193613	97	31	82	21	29	11	19
1438025_at	mitochondrial translational release factor 1-like	0.00707084	659	366	1745	200	146	135	158
1448325_at	myeloid differentiation primary response gene 116	0.038787	77	68	7	8	6	5	7
1439365_at	Myelin transcription factor 1	0.00402241	196	606	897	75	6	6	9
1417774_at	N-acetylneuraminic acid synthase (sialic acid synthase)	0.0236236	910	171	1438	143	140	37	80
1429057_at	NMDA receptor regulated 1-like	0.0102103	151	385	185	106	44	76	60
1429477_at	non-SMC condensin II complex, subunit H2	0.00145918	89	106	91	27	23	13	35
1424543_at	non-catalytic region of tyrosine kinase adaptor protein 1	0.0201442	9	100	87	6	6	5	5
1423374_at	nuclear receptor coactivator 6	0.00825961	83	143	162	41	22	65	29
1417663_a_at	N-myc downstream regulated gene 3	0.0179664	214	327	155	98	132	60	106
1452923_at	Ndufa12-like	0.0136782	2298	2140	1562	775	630	205	776
1452790_x_at	NADH dehydrogenase (ubiquinone) 1 alpha subcomplex, 3	0.0205621	4095	4892	2460	2235	2086	1832	1239
1428464_at	NADH dehydrogenase (ubiquinone) 1 alpha subcomplex, 3	0.00853271	3621	4013	2142	1620	1686	1242	959
1434057_at	NADH dehydrogenase (ubiquinone) 1 beta subcomplex, 6	0.00883286	2107	1511	1964	1069	965	539	971
1456392_at	neuronal growth regulator 1	0.0464604	1566	464	784	278	9	185	91
1453612_at	NIMA (never in mitosis gene a)-related expressed kinase 1	0.000479512	655	443	400	192	132	122	122
1450382_at	neurofibromatosis 2	0.0450061	1229	452	1473	517	298	185	463
1444800_at	Nuclear factor I/B	0.0308569	1016	960	2027	576	880	446	632
1428248_at	nuclear transcription factor, X-box binding 1	0.013903	1512	744	835	304	119	418	81
1427808_at	nuclear transcription factor-Y alpha	0.020001	47	93	14	11	7	11	7
1417278_a_at	naked cuticle 1 homolog (Drosophila) /// similar to naked cuticle 1 homolog /// similar to naked cuticle 1 homolog	0.00333883	298	140	229	35	74	63	70
1415683_at	N-myristoyltransferase 1	0.0382677	642	228	292	149	137	85	228
1456573_x_at	nicotinamide nucleotide transhydrogenase	0.00231894	4681	4167	5061	1788	1102	2089	906
1424323_at	nucleolar complex associated 2 homolog (S. cerevisiae)	0.00440029	1129	1580	869	592	475	391	597
1448523_at	nephronophthisis 1 (juvenile) homolog (human)	0.00296225	164	143	199	45	16	10	6
1455590_at	NAD(P)H dehydrogenase, quinone 2	0.0141175	97	95	339	60	10	15	23
1453860_s_at	nuclear receptor subfamily 3, group C, member 1	0.0278317	34	37	163	13	26	13	15
1420978_at	nuclear respiratory factor 1	0.024715	1755	278	905	218	11	89	8
1417971_at	nurim (nuclear envelope membrane protein)	0.0338757	595	619	1260	312	123	124	518
1435088_at	nuclear receptor-binding SET-domain protein 1	0.0280719	480	443	425	337	71	162	152
1416412_at	neutral sphingomyelinase (N-SMase) activation associated factor	0.0238988	50	96	221	26	21	21	53
1424882_a_at	5'-nucleotidase domain containing 2	0.00831084	2593	1646	813	529	502	362	539
1449349_at	nudix (nucleoside diphosphate linked moiety X)-type motif 1	0.0116414	531	198	357	164	75	50	99
1435061_at	nudix (nucleoside diphosphate linked moiety X)-type motif 10	0.0380503	100	43	16	11	11	11	17
1418530_at	nucleoporin 160	0.0276301	24	38	131	13	13	7	20
1456503_at	nucleoporin 214	0.012405	241	129	191	15	8	73	35
1426447_at	nucleoporin 35	0.0100687	249	87	173	17	10	45	45
1437010_a_at	ornithine decarboxylase antizyme 3	0.0308926	173	117	301	33	26	134	47
1430617_at	Opa interacting protein 5	0.0147599	187	67	329	18	6	20	52
1418227_at	origin recognition complex, subunit 2-like (S. cerevisiae)	0.0081542	1817	750	1384	212	185	419	511
1422791_at	platelet-activating factor acetylhydrolase, isoform 1b, alpha2 subunit	0.0283913	2981	947	662	673	128	223	91
1417800_at	poly (ADP-ribose) polymerase family, member 2	0.042913	186	139	643	24	75	120	11
1437816_at	paired box gene 6	0.0157988	314	478	580	311	101	123	100
1418894_s_at	pre B-cell leukemia transcription factor 2	0.00458782	450	416	548	57	32	171	28
1428423_at	polycomb group ring finger 3	0.000298287	81	93	73	10	4	6	14
1428688_at	programmed cell death protein 11	0.0326556	571	312	210	45	80	56	250
1416377_at	programmed cell death protein 7	0.0415126	467	27	305	12	29	26	26
1425279_at	PDLIM1 interacting kinase 1 like	0.0387468	34	99	290	15	51	8	6
1431893_a_at	prenyl (solanesyl) diphosphate synthase, subunit 1	0.0229649	38	116	88	32	20	6	19
1435457_at	PDZ domain containing 4	0.0212731	468	283	594	122	127	104	314
1456512_at	PDZ domain containing RING finger 4	0.00883575	318	185	61	9	6	46	6
1439148_a_at	phosphofructokinase, liver, B-type	0.0171882	369	63	387	16	15	7	70
1416202_at	prohibitin 2	0.0263151	6541	5097	4059	2404	378	1715	1536
1455713_x_at	prohibitin 2	0.0320092	1177	556	1075	439	419	645	337
1434922_at	PHD finger protein 12	0.00403793	669	416	497	127	286	147	184
1426753_at	PHD finger protein 17	0.0379879	1005	592	1024	724	299	278	398
1452259_at	PHD finger protein 20	0.00665202	190	169	186	44	14	75	28
1439123_at	PHD finger protein 21A	0.00407746	59	62	191	18	9	11	23
1453761_at	PHD finger protein 6	0.0466946	943	313	962	391	208	121	293
1458870_x_at	pam, highwire, rpm 1	0.0444463	99	77	6	6	5	4	5
1428725_at	protein inhibitor of activated STAT 2	0.00176679	884	244	327	60	87	58	52
1451115_at	protein inhibitor of activated STAT 3	0.0399821	60	323	79	6	17	6	72
1425134_a_at	phosphatidylinositol glycan anchor biosynthesis, class X	0.0455384	325	343	523	227	43	208	42
1435872_at	Proviral integration site 1	0.00862194	2746	3151	2970	1672	1799	909	890
1435458_at	proviral integration site 1	0.0164273	781	749	712	467	211	491	312
1437295_at	protein kinase N2	0.0382928	1019	656	1560	742	113	295	244
1417349_at	pallidin	0.0370508	268	275	162	99	67	6	27
1416707_a_at	polyamine-modulated factor 1	0.00125282	152	85	127	41	18	28	18
1447864_s_at	pogo transposable element with KRAB domain	0.0156969	839	869	342	204	8	45	48
1426839_at	polymerase (DNA-directed), delta 3, accessory subunit	0.0392275	530	668	542	152	19	168	226
1423272_at	polymerase (DNA directed), gamma	0.0487257	137	174	336	22	44	146	75
1450075_at	polymerase (DNA directed), eta (RAD 30 related)	0.0372997	76	100	505	108	5	5	5
1439075_at	polymerase (RNA) III (DNA directed) polypeptide F	0.0451822	250	334	769	68	27	55	325
1439266_a_at	polymerase (RNA) III (DNA directed) polypeptide K	0.0272893	637	903	1190	525	630	305	360
1422164_at	POU domain, class 3, transcription factor 4	0.00568715	898	730	1589	356	526	298	323
1421907_at	peroxisome proliferator activated receptor binding protein	0.0207716	1480	1563	2988	607	341	414	1279
1455478_at	protein tyrosine phosphatase, receptor type, f polypeptide (PTPRF), interacting protein, alpha 1	0.00175213	133	93	251	12	14	34	25
1427506_at	peptidylprolyl isomerase (cyclophilin) like 5	0.00187994	27	71	108	11	7	6	9
1415678_at	protein phosphatase 1A, magnesium dependent, alpha isoform	0.0128648	291	643	664	287	168	166	184
1440285_at	protein phosphatase 1, regulatory (inhibitor) subunit 9A	0.0470401	75	187	998	69	25	42	62
1427003_at	protein phosphatase 2, regulatory subunit B (B56), gamma isoform	0.0372561	167	50	1568	23	9	14	53
1427468_at	protein phosphatase 3, catalytic subunit, beta isoform	0.0147472	2168	1442	3776	899	337	440	1033
1452191_at	prolylcarboxypeptidase (angiotensinase C)	0.00030262	238	95	173	17	29	17	17
1436651_at	PR domain containing 11	0.04768	137	6	75	6	6	5	6
1429415_at	protein kinase C binding protein 1	0.0417213	141	309	111	127	52	44	62
1419512_at	PRP40 pre-mRNA processing factor 40 homolog B (yeast)	0.0403964	108	79	35	42	22	14	28
1428706_at	proline-rich polypeptide 6	0.0070858	611	995	822	143	129	285	382
1420053_at	Proteasome (prosome, macropain) subunit, beta type 1	0.0367853	54	71	124	29	42	35	57
1417189_at	proteasome (prosome, macropain) 28 subunit, beta	0.0441246	122	147	274	37	58	146	47
1425416_s_at	proline/serine-rich coiled-coil 1	0.0113176	374	187	421	105	9	42	17
1436851_at	prostaglandin E receptor 1 (subtype EP1) /// protein kinase N1	0.00820183	555	150	145	23	59	28	57
1450660_at	6-pyruvoyl-tetrahydropterin synthase	0.0144807	393	415	171	92	82	99	24
1449934_at	purine rich element binding protein A	0.0299703	1230	963	1716	826	723	364	282
1438219_at	Purine rich element binding protein A	0.0465195	372	323	668	300	251	94	109
1446926_at	PYD and CARD domain containing	0.0153554	133	26	491	25	4	4	4
1428249_at	pygopus 2	0.023532	315	89	204	48	99	42	58
1427151_at	glutamine and serine rich 1	0.0130771	323	429	1142	123	124	206	196
1459746_at	R3H domain 1 (binds single-stranded nucleic acids)	0.0182275	153	35	15	5	5	13	5
1424894_at	RAB13, member RAS oncogene family	0.0208294	271	128	937	42	13	111	13
1451643_a_at	RAB4B, member RAS oncogene family	0.0190207	190	54	180	49	17	41	16
1419553_a_at	RAB geranylgeranyl transferase, b subunit	0.0306273	1134	392	670	373	321	131	147
1419927_s_at	RAB interacting factor	0.0305981	208	240	477	192	49	17	45
1449669_at	RAB interacting factor	0.0114276	114	112	228	59	63	28	58
1451928_a_at	RAD18 homolog (S. cerevisiae)	0.0245318	87	353	187	31	8	56	51
1423123_at	RAD54 like (S. cerevisiae)	0.04778	916	321	330	153	87	97	355
1416312_at	arginyl-tRNA synthetase	0.0388915	912	622	692	434	143	498	162
1441737_s_at	Ras association (RalGDS/AF-6) domain family 1	0.00966585	89	286	397	62	12	4	8
1454791_a_at	retinoblastoma binding protein 4	0.0225636	354	522	874	222	322	146	255
1425166_at	retinoblastoma-like 1 (p107)	0.0473597	109	66	26	5	5	5	50
1420608_at	RNA binding motif protein 18	0.00030165	91	67	89	38	40	44	37
1438397_a_at	RNA binding motif protein 39	0.0367242	3130	2858	1863	1401	1178	636	1833
1452187_at	RNA binding motif protein 5	0.0252913	1247	909	1255	377	534	290	77
1417302_at	REST corepressor 2	5.58677e-06	158	167	222	13	7	9	7
1438161_s_at	replication factor C (activator 1) 4	0.00910717	1537	1717	824	310	149	507	441
1415737_at	riboflavin kinase	0.0376332	568	262	169	171	58	29	100
1435035_at	RNA (guanine-9-) methyltransferase domain containing 2	0.00510407	145	95	31	6	5	20	5
1449346_s_at	RIO kinase 1 (yeast)	0.00114767	50	60	159	11	5	12	5
1416701_at	Rho family GTPase 3	0.0374882	838	2157	1379	665	680	544	917
1456689_at	Ring finger protein 10	0.0137881	91	15	69	7	6	6	13
1424514_at	ring finger protein 126	0.00735486	599	948	1511	222	125	273	388
1431030_a_at	ring finger protein 14	0.0225702	136	30	294	6	15	29	16
1434902_at	ring finger protein 157	0.0391428	581	680	492	77	452	174	50
1434061_at	retinitis pigmentosa 2 homolog (human)	0.0325008	85	61	32	27	27	33	28
1434328_at	ribosomal protein L15	0.00525146	2944	3006	2475	1316	609	747	1424
1438501_at	Ribosomal protein S17	0.0193599	73	64	17	10	7	13	16
1438502_x_at	ribosomal protein S17 /// predicted gene, EG383032	0.00589667	151	201	37	12	10	19	20
1424135_at	ring finger and SPRY domain containing 1	0.0183771	497	278	127	28	93	79	20
1434958_at	sacsin	0.00429036	963	1267	1733	692	632	513	437
1425288_at	sterile alpha motif domain containing 11	0.0106153	286	409	156	108	87	126	107
1417548_at	squamous cell carcinoma antigen recognized by T-cells 3	0.0363977	478	1077	891	502	175	49	157
1428335_a_at	sec1 family domain containing 1	0.00451023	212	98	95	24	53	27	38
1452454_at	SDA1 domain containing 1	0.0445639	596	283	1220	135	414	56	93
1418223_at	SEC11 homolog A (S. cerevisiae)	0.00747133	1987	1034	1378	861	674	571	634
1416059_at	SEC23B (S. cerevisiae)	0.015581	639	516	640	91	27	186	197
1423090_x_at	SEC61, gamma subunit	0.00890057	4807	7888	4730	2939	3175	1792	2735
1441501_at	Serpine1 mRNA binding protein 1	0.0213388	32	47	125	21	7	20	16
1450419_at	serine hydrolase-like	0.0212856	83	13	699	5	5	5	5
1427116_at	SET domain containing 1A	0.0404389	106	127	262	67	57	114	57
1416594_at	secreted frizzled-related sequence protein 1	0.0409333	432	313	296	121	217	262	93
1448454_at	splicing factor, arginine/serine-rich 6	0.0250533	525	1225	1075	527	280	423	428
1451044_at	survivor of motor neuron protein interacting protein 1	0.0115707	21	32	111	7	5	11	10
1460247_a_at	S-phase kinase-associated protein 2 (p45)	0.00266775	697	1140	814	489	446	373	447
1452286_at	SLAIN motif family, member 2	0.00464704	850	363	419	90	130	113	217
1417584_at	solute carrier family 11 (proton-coupled divalent metal ion transporters), member 2	0.0104449	31	201	167	6	8	28	6
1447783_x_at	solute carrier family 25, member 39	0.00849302	68	102	109	33	62	41	41
1424241_at	solute carrier family 30 (zinc transporter), member 6	8.70163e-05	180	148	147	59	69	59	49
1434104_at	solute carrier family 35, member E1	0.0382767	589	224	281	158	92	49	193
1436719_at	solute carrier family 35, member F1	0.0447583	327	906	604	502	56	48	23
1439041_at	solute carrier family 39 (zinc transporter), member 10	0.0495852	1469	890	1136	375	1045	532	291
1420634_a_at	MAD homolog 2 (Drosophila)	0.00560489	554	531	1950	88	217	141	65
1458479_at	Structural maintenance of chromosomes 2	0.000803303	47	127	291	8	7	6	7
1450900_at	SMEK homolog 2, suppressor of mek1 (Dictyostelium)	0.0142679	294	467	601	292	176	180	153
1451797_at	Smg-5 homolog, nonsense mediated mRNA decay factor (C. elegans)	0.0246804	145	84	497	16	7	6	87
1429043_at	survival motor neuron domain containing 1	0.0230553	367	358	283	85	276	125	104
1437024_at	sphingomyelin phosphodiesterase 4	0.00367299	275	79	299	5	5	36	5
1432042_a_at	smu-1 suppressor of mec-8 and unc-52 homolog (C. elegans)	0.0345609	3546	2385	4221	1883	687	1318	2098
1451722_s_at	SET and MYND domain containing 5	0.000304114	37	27	91	4	4	4	5
1447993_a_at	small nucleolar RNA host gene (non-protein coding) 10	0.028527	555	164	873	6	123	71	5
1459764_x_at	Sorting nexin 10	0.0362133	100	154	32	34	21	21	32
1425148_a_at	sorting nexin 6	0.0080756	1379	664	562	366	309	193	234
1421273_at	suppressor of cytokine signaling 4	0.0432809	116	47	161	32	27	55	10
1427498_a_at	sperm associated antigen 5	0.0174398	263	189	110	88	15	46	18
1433708_at	signal recognition particle 68	0.0421629	293	464	900	54	48	286	201
1428877_at	signal recognition particle 72	0.0222249	3276	1451	1483	643	131	658	543
1425674_a_at	Ssu72 RNA polymerase II CTD phosphatase homolog (yeast)	0.0275261	943	1028	1278	463	232	709	592
1449628_s_at	START domain containing 7	0.0351813	1507	2411	4451	1324	1005	1187	1406
1425533_a_at	staufen (RNA binding protein) homolog 2 (Drosophila)	0.0177857	154	364	291	47	61	164	46
1450916_at	staufen (RNA binding protein) homolog 2 (Drosophila)	0.018347	103	128	198	35	54	15	64
1418644_a_at	serine/threonine kinase 11	0.027106	523	308	652	260	303	137	194
1449679_s_at	syntaxin 5A	0.0267004	121	100	211	32	50	76	80
1460230_at	synapsin II	0.0191101	47	128	82	22	40	40	25
1424658_at	TAO kinase 1	0.0380863	250	384	921	191	157	61	194
1442317_at	T-complex protein 1	0.0331551	132	62	25	11	29	17	15
1416790_a_at	thymine DNA glycosylase /// predicted gene, EG545124 /// similar to G/T mismatch-specific thymine DNA glycosylase (C-JUN leucine zipper interactive protein JZA-3) /// similar to thymine DNA glycosylase isoform 2 /// similar to G/T mismatch-specific thymine DNA glycosylase (C-JUN leucine zipper interactive protein JZA-3)	0.0137044	2157	1629	2196	1438	899	581	639
1435715_x_at	thymine DNA glycosylase /// predicted gene, EG545124 /// similar to G/T mismatch-specific thymine DNA glycosylase (C-JUN leucine zipper interactive protein JZA-3) /// similar to thymine DNA glycosylase isoform 2 /// similar to G/T mismatch-specific thymine DNA glycosylase (C-JUN leucine zipper interactive protein JZA-3)	0.00462115	1315	993	1194	719	499	349	358
1421905_at	trimethylguanosine synthase homolog (S. cerevisiae)	0.0177681	1719	1851	1347	425	818	1099	776
1455211_a_at	translocase of inner mitochondrial membrane 13 homolog (yeast)	0.00556651	802	709	745	414	437	295	213
1434033_at	transducin-like enhancer of split 1, homolog of Drosophila E(spl)	0.00415292	108	193	162	52	55	27	62
1455024_at	tousled-like kinase 1	0.0282194	164	160	142	22	18	131	25
1434784_s_at	transmembrane protein 106C	0.0427069	322	451	1932	66	9	182	149
1428465_at	transmembrane protein 147	0.0230187	584	214	345	136	176	72	159
1416479_a_at	transmembrane protein 14C	0.0165205	569	854	1469	225	287	281	547
1424366_at	transmembrane protein 15	0.0485778	28	259	417	42	7	5	35
1428117_x_at	Transmembrane protein 181	0.00963394	772	387	793	94	110	260	242
1431304_a_at	transmembrane protein 183A	0.0487423	614	715	739	581	236	98	263
1456517_at	transmembrane protein 44	0.0414079	67	67	69	20	14	18	67
1423851_a_at	transmembrane protein 46	0.0168118	107	345	178	57	74	80	80
1442422_at	Transmembrane protein 55A	0.0216399	536	45	133	37	21	17	17
1454709_at	transmembrane protein 64	0.0274293	49	111	80	36	18	30	48
1426527_at	target of EGR1, member 1 (nuclear)	0.0437355	1299	420	252	137	36	292	48
1438264_a_at	tripeptidyl peptidase II	0.00189807	1226	988	1285	182	230	412	113
1456112_at	translocated promoter region	0.000657051	2347	1783	1873	938	507	672	633
1428346_at	TRAF type zinc finger domain containing 1	0.0383073	813	595	260	209	147	327	167
1417105_at	trafficking protein particle complex 2-like	0.00612208	397	206	271	78	13	30	61
1415674_a_at	trafficking protein particle complex 4	0.0378068	988	585	490	325	61	192	305
1417028_a_at	tripartite motif protein 2	0.038564	3751	824	1629	772	266	765	407
1424489_a_at	tRNA isopentenyltransferase 1	0.0408103	71	134	65	24	8	8	64
1426957_at	transformation related protein 53 binding protein 1	0.0215137	115	224	139	55	44	114	41
1433938_at	transformation related protein 53 binding protein 2	0.0219387	209	192	72	43	28	68	14
1452646_at	transformation related protein 53 inducible nuclear protein 2	0.0114775	1646	812	2197	377	142	87	475
1452665_at	tetratricopeptide repeat domain 27	0.0321191	42	50	58	8	5	43	8
1436249_at	tubulin tyrosine ligase-like family, member 4	0.0408221	156	237	168	109	121	37	32
1452890_at	tubulin tyrosine ligase-like family, member 5	0.01346	149	381	349	29	9	5	85
1455868_a_at	tubulin, gamma complex associated protein 2	0.049885	271	366	434	97	59	339	105
1420875_at	twinfilin, actin-binding protein, homolog 1 (Drosophila)	0.0149843	1052	1080	1548	378	572	306	814
1452852_at	TWIST neighbor	0.0218796	795	490	1378	417	377	168	237
1428634_at	TWIST neighbor	0.000639943	437	298	517	85	113	151	94
1417260_at	U2 small nuclear ribonucleoprotein auxiliary factor (U2AF) 2	0.00345495	1198	1104	1884	586	642	464	719
1451973_at	ubiquitin-activating enzyme E1-domain containing 1	0.0204174	346	612	685	88	94	185	15
1428946_at	ubiquitin-activating enzyme E1-like 2	0.0317004	357	163	496	131	79	165	45
1423112_at	ubiquitin-conjugating enzyme E2D 3 (UBC4/5 homolog, yeast)	0.004799	709	247	428	21	11	12	105
1429568_x_at	ubiquitin-conjugating enzyme E2F (putative)	0.0174066	203	164	460	131	20	42	40
1450275_x_at	ubiquitin-conjugating enzyme E2F (putative)	0.0379588	77	93	419	83	10	23	17
1447374_at	Ubiquitin-conjugating enzyme E2H	0.0292493	38	28	118	23	16	17	16
1436635_at	ubiquitin-conjugating enzyme E2Z (putative)	0.00912049	20	96	418	9	5	5	5
1423675_at	ubiquitin specific peptdiase 1	0.000943504	3357	3486	4664	1246	1014	1558	1756
1423674_at	ubiquitin specific peptdiase 1	0.0471817	838	868	1483	557	680	167	371
1434242_at	ubiquitin specific peptidase 37	0.0385462	1852	239	982	172	278	128	208
1419277_at	ubiquitin specific peptidase 48	0.0484474	206	552	439	212	188	219	120
1455812_x_at	vasorin	0.000227567	128	72	118	14	6	5	5
1457736_at	vacuolar protein sorting 37D (yeast)	0.000792665	117	101	137	5	22	5	5
1447894_x_at	vacuolar protein sorting 52 (yeast) /// similar to vacuolar protein sorting 52	0.00422295	49	184	301	9	5	6	24
1434835_at	wings apart-like homolog (Drosophila)	0.0250936	69	225	465	46	25	25	74
1440318_at	WD repeat domain 35	0.034808	11	134	107	14	5	5	11
1434076_at	WD repeat domain 37	0.036688	174	214	92	69	13	75	27
1428840_s_at	WD repeat domain 53	0.0214852	110	45	1325	12	12	22	11
1455940_x_at	WD repeat domain 6	0.0274315	3111	2020	1509	823	518	665	1598
1444689_at	WD repeat domain 67	0.000117086	127	66	296	5	5	5	5
1423923_a_at	WD repeat domain 8	0.0341686	125	206	568	65	81	118	81
1428882_at	WD repeat domain, phosphoinositide interacting 2	0.00889533	161	235	107	35	78	67	52
1417817_a_at	WW domain containing transcription regulator 1	0.0281298	264	23	1227	4	15	23	6
1442114_at	XPA binding protein 1	0.00433434	17	186	94	5	4	5	4
1448464_at	YKT6 homolog (S. Cerevisiae)	0.0425114	1316	962	537	296	428	61	293
1453175_at	zinc finger and BTB domain containing 25	0.015182	74	153	192	55	27	7	20
1445518_at	Zinc finger homeobox 1b	0.015394	51	52	143	6	33	15	6
1420866_at	zinc finger protein 161	0.00014092	341	368	279	92	65	55	46
1430334_at	zinc finger protein 192	0.00591329	455	40	95	5	5	17	5
1451292_at	Zinc finger protein 212	0.0170463	47	60	47	30	8	8	20
1433953_at	zinc finger protein 277	0.0321219	485	93	610	42	12	18	140
1426377_at	zinc finger protein 281	0.048827	263	360	891	241	205	212	132
1419575_s_at	zinc finger protein 292	0.0100403	341	219	349	140	23	48	62
1422959_s_at	zinc finger protein 313	0.0288079	395	78	112	33	23	45	65
1455638_at	zinc finger protein 319	0.00367178	257	92	207	24	6	28	6
1427254_at	zinc finger protein 445	0.00925102	586	597	750	247	246	280	91
1426262_at	zinc finger protein 508	0.00552019	830	419	433	177	264	141	118
1426563_at	zinc finger protein 553	0.0108053	166	56	599	15	20	33	15
1436537_at	zinc finger protein 629	0.0494676	386	364	2723	18	13	269	171
1434689_at	zinc finger protein 637	0.0399887	98	1599	99	63	6	12	34
1436594_at	zinc finger protein 719	0.00674798	44	112	79	26	28	14	26
1423477_at	zinc finger protein of the cerebellum 1	0.0025513	75	178	52	18	6	12	5
1418801_at	zinc finger with KRAB and SCAN domains 1	0.0032959	1046	888	1475	490	248	486	312
1447944_at	zinc finger with KRAB and SCAN domains 1	0.00552039	815	634	413	301	267	320	267
1422517_a_at	zinc ribbon domain containing, 1	0.0120661	592	788	457	283	141	74	44
1434016_at	zinc and ring finger 2	0.0234788	169	73	106	6	6	6	75
1454652_at	zinc finger, RAN-binding domain containing 2	0.0355786	362	287	426	316	104	113	155
1429786_a_at	ZW10 interactor	0.032926	626	410	1202	460	220	194	261

## Sheet: 6 months enriched
Genes enriched in aNSCs from 6 month-old mice
Name	Description	p-value	2m1	2m2	2m3	6m1	6m2	6m3	6m4
1454721_at	RIKEN cDNA 1110018G07 gene	0.00251486	6	10	10	74	119	350	49
1438511_a_at	RIKEN cDNA 1190002H23 gene	0.0481041	5	41	6	65	67	42	27
1429473_at	RIKEN cDNA 1200003I07 gene	0.0304856	20	26	21	83	27	54	102
1428922_at	RIKEN cDNA 1200009O22 gene	0.0027981	180	360	490	1158	1226	1349	916
1428303_at	RIKEN cDNA 1500005I02 gene	8.56257e-05	97	101	80	232	185	233	226
1435565_at	RIKEN cDNA 1500011H22 gene	0.03438	52	157	49	402	122	207	355
1451341_s_at	RIKEN cDNA 1700003N22 gene /// expressed sequence AI840826	0.0465368	15	11	5	128	141	169	10
1460466_at	RIKEN cDNA 1700047I17 gene /// similar to signal recognition particle 54	0.00679068	104	123	105	264	311	155	333
1424683_at	RIKEN cDNA 1810015C04 gene	0.0104526	7	13	5	21	348	295	237
1429419_at	RIKEN cDNA 2310007A19 gene	0.00107114	13	18	9	44	78	84	123
1428083_at	RIKEN cDNA 2310043N10 gene	0.024399	10	6	8	14	482	108	145
1436509_at	RIKEN cDNA 2410014A08 gene	0.00247069	244	376	334	631	591	814	958
1436216_s_at	RIKEN cDNA 2610204M08 gene	0.0303126	91	175	10	232	829	481	567
1453428_at	RIKEN cDNA 2700045P11 gene	0.0293083	9	21	9	64	23	282	74
1436362_x_at	RIKEN cDNA 2700079J08 gene	0.00442513	501	777	419	1210	1211	962	1257
1430348_at	RIKEN cDNA 2900019E01 gene	0.0319347	9	8	7	16	121	233	28
1429023_at	RIKEN cDNA 2900042E01 gene	0.00345719	516	422	444	1581	2552	1320	927
1428333_at	RIKEN cDNA 2900062L11 gene	0.0237831	16	38	8	105	127	32	119
1439048_at	RIKEN cDNA 2900078E11 gene	0.00233723	73	90	59	319	932	349	1240
1429211_at	RIKEN cDNA 2900078E11 gene	0.0488316	67	50	47	175	371	223	57
1428417_at	RIKEN cDNA 3110050N22 gene	0.036955	72	144	143	173	523	209	363
1435321_at	RIKEN cDNA 3732412D22 gene	0.000486666	31	22	9	343	214	149	251
1457751_at	RIKEN cDNA 4832420A03 gene	0.0239727	169	155	263	1711	568	305	873
1435274_at	RIKEN cDNA 4921517N04 gene	0.0403153	21	118	91	252	211	138	241
1454730_at	RIKEN cDNA 4932414K18 gene	0.000804324	29	40	20	233	97	153	180
1439675_at	RIKEN cDNA 4933429D07 gene	0.0127822	19	13	17	156	85	31	220
1439069_a_at	RIKEN cDNA 4933439C20 gene	0.0160416	42	34	32	61	182	416	404
1454786_at	RIKEN cDNA 5031439G07 gene	5.18058e-07	72	65	86	430	422	431	434
1435745_at	RIKEN cDNA 5031439G07 gene	0.0363696	51	155	31	155	247	224	149
1429900_at	RIKEN cDNA 5330406M23 gene	0.0361386	26	42	100	146	128	951	226
1452750_at	RIKEN cDNA 5530601H04 gene	0.0258445	5	7	6	56	76	160	9
1420040_at	RIKEN cDNA 5730472N09 gene	0.0154519	47	21	9	65	84	84	92
1435157_at	RIKEN cDNA 5830454D03 gene	0.0380377	255	222	40	413	1665	844	386
1440721_at	RIKEN cDNA 5930433N17 gene	0.0100598	6	78	6	105	1605	555	704
1453698_at	RIKEN cDNA 6030451C04 gene	0.0433235	227	123	5	431	1240	818	447
1434136_at	RIKEN cDNA 6332401O19 gene	0.0229192	43	24	16	75	135	477	75
1440316_at	RIKEN cDNA 6430526N21 gene	0.023651	18	19	58	76	80	235	444
1428535_at	RIKEN cDNA 9430020K01 gene	0.0130392	11	10	8	44	38	202	30
1434492_at	RIKEN cDNA A130022J15 gene	0.000676289	21	47	24	189	341	268	138
1436974_at	RIKEN cDNA A230069A22 gene	0.000137891	31	5	15	851	1637	690	823
1436578_at	RIKEN cDNA A330104H05 gene	0.0015842	10	9	24	302	425	377	77
1440902_at	RIKEN cDNA A330104H05 gene	0.00231667	7	6	6	188	898	267	51
1437216_at	RIKEN cDNA A430106J12 gene	0.00385021	437	939	727	1431	2447	2300	1820
1455461_at	RIKEN cDNA A530017D24 gene	0.0167129	27	75	14	187	79	470	305
1422226_at	Mus musculus 4-aminobutyrate aminotransferase (Abat), nuclear gene encoding mitochondrial protein, transcript variant 1, mRNA	0.000717866	237	535	357	1554	2652	2181	1431
1423570_at	ATP-binding cassette, sub-family G (WHITE), member 1	0.00405736	7	11	6	350	81	46	59
1417946_at	abhydrolase domain containing 3	0.0142586	183	98	46	332	1146	327	409
1455495_at	v-abl Abelson murine leukemia viral oncogene 2 (arg, Abelson-related gene)	0.0270092	16	58	247	450	814	1238	237
1454708_at	actin-binding LIM protein 1	0.0479023	6	18	7	15	64	366	57
1424184_at	acyl-Coenzyme A dehydrogenase, very long chain	0.0123155	353	262	168	720	907	932	394
1452771_s_at	acyl-CoA synthetase long-chain family member 3	0.0260941	2416	1608	997	3117	4703	2768	2880
1451257_at	acyl-CoA synthetase long-chain family member 6	0.0166852	765	483	302	2149	3188	1036	1127
1416454_s_at	actin, alpha 2, smooth muscle, aorta	0.0120509	7	221	8	610	1457	446	748
1448460_at	activin A receptor, type 1	0.0258405	32	36	21	313	463	45	137
1421857_at	a disintegrin and metallopeptidase domain 17	0.0157104	60	35	31	98	257	131	78
1452595_at	a disintegrin-like and metallopeptidase (reprolysin type) with thrombospondin type 1 motif, 4	0.00712991	39	12	6	116	779	178	133
1447077_at	Adducin 3 (gamma)	0.0492973	6	6	5	324	37	8	53
1450504_a_at	1-acylglycerol-3-phosphate O-acyltransferase 3	0.0148686	217	334	170	405	986	630	480
1436640_x_at	1-acylglycerol-3-phosphate O-acyltransferase 4 (lysophosphatidic acid acyltransferase, delta)	0.0272311	164	161	8	380	2100	1434	555
1452217_at	AHNAK nucleoprotein (desmoyokin)	0.00525643	577	788	361	1582	2294	1276	1306
1454983_at	expressed sequence AI465301	0.0334336	20	21	5	28	54	224	260
1418204_s_at	allograft inflammatory factor 1	0.0244725	5	6	6	99	206	128	8
1448104_at	aldehyde dehydrogenase family 6, subfamily A1	0.00377406	333	173	143	906	474	1080	1010
1416921_x_at	aldolase 1, A isoform	0.0374263	881	1328	638	1717	4664	2515	1397
1434799_x_at	aldolase 1, A isoform	0.0181762	766	1177	525	1958	3325	1838	1321
1451461_a_at	aldolase 3, C isoform	0.010168	4253	2530	2328	5733	11740	9275	5646
1454717_at	Ankyrin repeat domain 27 (VPS9 domain)	0.0310915	90	272	24	802	625	257	481
1450497_at	adenomatosis polyposis coli 2	0.0117988	25	13	25	54	111	100	38
1435857_s_at	amyloid beta (A4) precursor-like protein 1	0.00145272	328	235	89	970	1623	1812	1812
1416134_at	amyloid beta (A4) precursor-like protein 1	0.0234809	62	99	298	432	941	704	283
1427442_a_at	amyloid beta (A4) precursor protein	6.6499e-05	179	257	291	1015	1572	1247	1178
1425382_a_at	aquaporin 4	0.0288053	301	124	30	635	630	318	781
1447745_at	aquaporin 4	0.0468225	83	174	109	494	830	559	125
1442905_at	ADP-ribosylation factor 4	0.00337229	8	16	10	29	44	74	90
1420973_at	AT rich interactive domain 5B (Mrf1 like)	0.00503616	20	20	21	104	105	46	222
1460359_at	armadillo repeat containing, X-linked 3	0.0407382	12	383	46	628	864	1023	250
1420669_at	aryl hydrocarbon receptor nuclear translocator 2	0.00224451	190	344	468	1078	1081	1255	859
1452067_at	N-acylsphingosine amidohydrolase (acid ceramidase)-like	0.0491403	13	13	4	28	74	13	93
1420985_at	ash1 (absent, small, or homeotic)-like (Drosophila)	0.0138902	134	384	270	896	500	779	570
1427465_at	ATPase, Na+/K+ transporting, alpha 2 polypeptide	0.00337378	4995	3136	3099	7194	11080	7427	8002
1452308_a_at	ATPase, Na+/K+ transporting, alpha 2 polypeptide	0.0319552	3059	2666	954	4306	5263	6245	3928
1434893_at	ATPase, Na+/K+ transporting, alpha 2 polypeptide	0.0226951	4270	1721	1121	5146	7794	5299	5097
1455136_at	ATPase, Na+/K+ transporting, alpha 2 polypeptide	0.0484556	46	241	24	598	271	242	203
1422009_at	ATPase, Na+/K+ transporting, beta 2 polypeptide	0.0257396	6553	2699	2024	8125	12771	9045	6368
1435148_at	ATPase, Na+/K+ transporting, beta 2 polypeptide	0.0025958	2022	1913	1631	3796	6529	4370	3436
1417632_at	ATPase, H+ transporting, lysosomal V0 subunit A1	0.035773	48	189	16	356	217	305	205
1433965_at	ATPase, aminophospholipid transporter (APLT), class I, type 8A, member 1	0.000170477	7	8	6	131	227	180	61
1423597_at	ATPase, aminophospholipid transporter (APLT), class I, type 8A, member 1	0.00733357	8	23	8	156	86	58	36
1454726_s_at	expressed sequence AW456874	0.0433733	5	5	5	5	426	169	367
1449289_a_at	beta-2 microglobulin	0.0214387	1518	1457	823	6103	9512	3917	1910
1452428_a_at	beta-2 microglobulin	0.0058461	568	878	541	3328	5115	2025	1503
1441396_at	UDP-Gal:betaGlcNAc beta 1,3-galactosyltransferase, polypeptide 1	0.0240609	43	56	11	205	89	202	85
1434993_at	RIKEN cDNA B830045N13 gene	0.0427904	10	7	8	18	129	164	17
1426329_s_at	brain and acute leukemia, cytoplasmic	0.00140947	119	89	33	612	719	689	359
1421824_at	beta-site APP cleaving enzyme 1	0.000724608	24	30	17	102	244	188	103
1440831_at	BTB and CNC homology 1	0.0111154	120	175	190	570	255	320	506
1427996_at	cDNA sequence BC028528	0.0478026	5	5	5	50	130	5	67
1428442_at	cDNA sequence BC029722	0.000389234	8	19	8	58	92	64	79
1455845_at	cDNA sequence BC030477	0.00868127	656	1579	872	2820	2756	1805	3125
1435918_at	cDNA sequence BC055107	0.0149496	3316	1904	1691	3685	8169	5182	4810
1428454_at	breast carcinoma amplified sequence 3	0.021066	52	56	43	72	127	165	79
1423572_at	Bcl2-like 2	0.0391657	24	18	16	138	148	21	80
1420631_a_at	bladder cancer associated protein homolog (human)	0.0123715	108	54	18	296	992	374	190
1456351_at	bromodomain containing 8	0.0201799	273	278	157	356	981	482	864
1427322_at	bromodomain and WD repeat domain containing 1	0.00179066	16	31	8	247	106	114	109
1456616_a_at	basigin	0.028661	2300	2011	704	3475	5137	3654	3175
1437726_x_at	complement component 1, q subcomponent, beta polypeptide	0.0208251	102	246	1424	6692	4171	2728	1453
1434366_x_at	complement component 1, q subcomponent, beta polypeptide	0.0222696	25	58	393	1836	1145	765	371
1417063_at	complement component 1, q subcomponent, beta polypeptide	0.0305562	14	10	79	243	62	197	103
1426894_s_at	RIKEN cDNA C230093N12 gene	0.03527	52	91	65	91	726	249	314
1418021_at	complement component 4B (Childo blood group) /// similar to Complement C4 precursor	0.0108562	14	17	94	344	480	243	116
1433762_at	RIKEN cDNA C630043F03 gene	0.0277733	76	105	77	282	150	276	112
1435084_at	RIKEN cDNA C730049O14 gene	0.00108013	8	9	8	32	46	112	81
1423942_a_at	calcium/calmodulin-dependent protein kinase II gamma	0.000463548	23	40	35	109	86	95	119
1448949_at	carbonic anhydrase 4	0.049052	5	10	5	1157	2322	5	1008
1418094_s_at	carbonic anhydrase 4	0.00441923	5	5	5	140	16	118	65
1437304_at	Casitas B-lineage lymphoma b	0.0395635	19	17	17	109	19	69	136
1429780_at	coiled-coil domain containing 39	0.0355133	13	9	12	279	88	83	15
1455738_at	coiled-coil domain containing 55	0.00221209	7	9	20	49	45	103	84
1420908_at	CD2-associated protein	0.0230586	97	33	36	84	208	409	239
1448624_at	CD2 antigen (cytoplasmic tail) binding protein 2	0.0188112	63	52	14	139	217	278	91
1448919_at	CD302 antigen	0.0355923	11	11	5	31	279	18	91
1428187_at	CD47 antigen (Rh-related antigen, integrin-associated signal transducer)	0.000299589	563	736	591	1989	1548	1310	1634
1430997_at	CD47 antigen (Rh-related antigen, integrin-associated signal transducer)	0.0131904	629	247	534	1095	2126	1208	969
1448617_at	CD53 antigen	0.0173529	34	5	39	269	349	110	81
1425661_at	cytidine and dCMP deaminase domain containing 1	0.0469385	5	4	5	78	225	5	80
1460429_at	cell division cycle 5-like (S. pombe)	0.0188186	175	452	346	926	774	583	585
1433302_at	cadherin 10	0.00992543	11	43	19	76	60	94	75
1450312_at	cadherin 20	0.00260758	9	18	9	130	194	77	43
1434256_s_at	CDP-diacylglycerol synthase (phosphatidate cytidylyltransferase) 2	0.0477298	15	80	9	90	431	57	167
1436895_at	centaurin, delta 1	0.0255565	206	464	397	858	1063	551	1997
1452291_at	centaurin, delta 1	0.000144108	58	34	51	201	282	214	183
1449147_at	carbohydrate (keratan sulfate Gal-6) sulfotransferase 1	0.0466127	568	332	87	1650	4151	912	552
1426754_x_at	cytoskeleton-associated protein 4	0.0394369	323	737	471	1057	676	1637	932
1452181_at	cytoskeleton-associated protein 4	0.0169457	177	528	368	869	758	1171	691
1439514_at	CDC28 protein kinase 1b	0.0170427	6	6	6	19	179	28	30
1455440_at	chloride channel 6	0.0437869	799	269	333	929	3294	856	1107
1416003_at	claudin 11	0.0270894	138	79	701	1311	2448	1610	541
1433782_at	claudin 12	0.0431015	13	22	9	19	36	105	90
1425321_a_at	calmin	0.039497	8	8	7	111	325	182	8
1454849_x_at	clusterin	0.0183086	7069	5235	2820	10556	15383	12239	8065
1437458_x_at	clusterin	0.0126292	5401	4664	2972	8174	13078	10281	6683
1437689_x_at	clusterin	0.00645719	3573	4262	2219	7657	11542	9499	5897
1418626_a_at	clusterin	0.0410071	5898	2929	1144	6300	9797	8104	6902
1418013_at	camello-like 1	0.0468854	64	75	26	116	200	96	570
1451007_at	cyclin M2	0.0292898	5	11	10	146	156	11	231
1437341_x_at	cyclic nucleotide phosphodiesterase 1	0.0278986	1159	1152	1519	4244	9141	3805	1734
1418980_a_at	cyclic nucleotide phosphodiesterase 1	0.00692461	397	186	67	1991	1890	957	797
1449296_a_at	cyclic nucleotide phosphodiesterase 1	0.00719595	175	64	32	510	824	546	268
1454795_at	Cobl-like 1	0.0372181	6	27	6	27	62	114	24
1456740_x_at	component of oligomeric golgi complex 1	0.0054846	23	52	34	245	123	91	113
1434654_at	component of oligomeric golgi complex 3	0.00725959	44	42	29	88	142	143	64
1452035_at	procollagen, type IV, alpha 1	0.0346427	68	81	57	617	121	310	129
1416017_at	coatomer protein complex, subunit gamma	0.0181377	27	134	55	207	150	307	334
1427822_a_at	coatomer protein complex, subunit gamma 2, antisense 2	0.00144102	12	7	12	243	334	426	59
1418020_s_at	carboxypeptidase D	0.00128883	490	345	408	816	1091	814	1240
1418019_at	carboxypeptidase D	0.0312563	47	43	16	93	955	112	188
1420618_at	cytoplasmic polyadenylation element binding protein 4	0.0149317	90	172	315	393	821	473	888
1422563_at	complement receptor related protein	0.00281115	289	707	368	1463	1523	1130	1270
1426383_at	cryptochrome 2 (photolyase-like)	0.0415801	362	75	60	368	1518	459	374
1416455_a_at	crystallin, alpha B	0.0164931	61	7	17	302	1101	118	124
1419873_s_at	colony stimulating factor 1 receptor	0.0174468	5	6	24	528	30	94	121
1417490_at	cathepsin B	0.0495357	1453	1571	284	2686	4026	2599	2155
1418457_at	chemokine (C-X-C motif) ligand 14	0.035564	728	34	7	830	4568	707	1791
1418456_a_at	chemokine (C-X-C motif) ligand 14	0.0035091	9	45	10	448	648	479	98
1429448_s_at	CXXC finger 6	0.0464926	7	5	54	25	208	119	105
1416329_at	cytoplasmic FMR1 interacting protein 1	0.0352448	244	456	35	1572	796	1003	653
1429618_at	cylindromatosis (turban tumor syndrome)	0.0261714	65	8	13	57	428	168	122
1419039_at	cytochrome P450, family 2, subfamily d, polypeptide 22	0.0111199	34	88	5	322	2117	404	365
1419040_at	cytochrome P450, family 2, subfamily d, polypeptide 22	0.0294997	150	15	19	282	614	545	98
1449316_at	cytochrome P450, family 4, subfamily f, polypeptide 15	0.019651	43	21	14	42	90	81	134
1421075_s_at	cytochrome P450, family 7, subfamily b, polypeptide 1	0.00143741	7	22	6	81	89	150	252
1437243_at	D-2-hydroxyglutarate dehydrogenase /// similar to CG3835-PA, isoform A	0.0430678	8	8	8	49	22	13	166
1459480_at	DNA segment, Chr 6, ERATO Doi 90, expressed	0.018407	23	20	42	870	50	358	408
1438211_s_at	D site albumin promoter binding protein	0.0277506	430	63	169	1326	570	567	638
1449118_at	dihydrolipoamide branched chain transacylase E2	0.00261995	285	381	220	1794	823	836	1763
1451289_at	doublecortin and calcium/calmodulin-dependent protein kinase-like 1	0.0101609	421	397	638	667	1258	1202	1191
1424271_at	doublecortin and calcium/calmodulin-dependent protein kinase-like 1	0.0229832	477	612	386	614	925	1418	1190
1455400_at	dimethylarginine dimethylaminohydrolase 1	0.0193702	2130	1619	832	2606	3929	3126	2984
1454070_a_at	DDHD domain containing 1	0.0254399	258	358	318	635	1596	498	660
1423346_at	degenerative spermatocyte homolog 1 (Drosophila)	0.000748875	372	597	384	1346	2239	1246	1679
1460174_at	dexamethasone-induced transcript	0.0318324	33	41	20	37	117	187	122
1448390_a_at	dehydrogenase/reductase (SDR family) member 3	0.0328884	9	12	16	97	52	70	14
1456405_at	death inducer-obliterator 1	0.00847415	79	133	188	461	278	283	528
1426743_at	Dip3 beta	0.0463824	42	26	44	597	384	291	37
1436173_at	deleted in liver cancer 1	0.000264528	5	20	9	346	517	176	222
1417191_at	DnaJ (Hsp40) homolog, subfamily B, member 9	0.0259278	226	405	150	515	662	388	609
1433887_at	DnaJ (Hsp40) homolog, subfamily C, member 3	0.049687	8	100	43	165	180	215	93
1436405_at	dedicator of cytokinesis 4	0.04479	14	16	50	67	111	66	36
1449904_at	dopey family member 2	0.035323	22	9	9	63	17	38	85
1450243_a_at	Down syndrome critical region gene 1-like 1	0.00301369	12	14	8	86	543	233	75
1454785_at	dual specificity phosphatase 11 (RNA/RNP complex 1-interacting)	0.0289435	189	315	574	569	784	1060	727
1418059_at	EGF, latrophilin seven transmembrane domain containing 1	0.0467941	5	5	5	121	41	5	91
1426541_a_at	endonuclease domain containing 1	0.0139609	6	33	6	185	163	291	32
1448136_at	ectonucleotide pyrophosphatase/phosphodiesterase 2	0.000430238	161	72	74	1445	3081	2925	881
1435436_at	Endothelial PAS domain protein 1	0.00106927	849	320	679	2313	3407	2903	2523
1449888_at	endothelial PAS domain protein 1	0.0217696	18	532	184	818	3133	1786	2322
1450380_at	ependymin related protein 2 (zebrafish)	0.0396026	50	49	7	181	78	98	135
1449845_a_at	Eph receptor B4	0.0263145	138	124	49	210	208	473	231
1422824_s_at	epidermal growth factor receptor pathway substrate 8	0.00108578	8	5	7	51	36	29	101
1450241_a_at	ecotropic viral integration site 2a	0.00539815	6	6	7	113	214	34	29
1417730_at	exostoses (multiple) 1	0.020003	387	211	79	863	520	782	554
1417408_at	coagulation factor III	0.0233176	105	41	201	405	520	231	300
1426960_a_at	fatty acid 2-hydroxylase	0.0262649	44	9	135	266	612	150	840
1436355_at	fatty acid desaturase domain family, member 6	0.0218967	13	24	13	199	44	270	41
1416978_at	Fc receptor, IgG, alpha chain transporter	0.0366199	31	16	28	89	31	50	86
1433489_s_at	fibroblast growth factor receptor 2	0.042973	497	920	722	2928	1611	1708	831
1421841_at	fibroblast growth factor receptor 3	0.00339232	269	128	148	591	1600	855	583
1450728_at	four jointed box 1 (Drosophila)	0.0375108	561	414	216	978	2533	1620	536
1455339_at	FK506 binding protein 15	0.0308151	23	13	22	40	59	140	432
1416044_at	flightless I homolog (Drosophila)	0.0118428	44	91	193	513	282	374	310
1443143_at	fibronectin leucine rich transmembrane protein 3	0.00816044	32	158	173	490	770	663	503
1454037_a_at	FMS-like tyrosine kinase 1	0.0173315	22	22	71	401	309	154	72
1451756_at	FMS-like tyrosine kinase 1	0.00049995	5	5	5	44	79	245	86
1428579_at	formin-like 2	0.018541	95	285	308	482	699	510	676
1416982_at	forkhead box O1	0.00516921	165	79	16	684	701	826	617
1457131_at	furry homolog (Drosophila)	0.045851	30	24	24	106	42	47	36
1427021_s_at	ferritin heavy chain 1	0.00880669	792	538	663	1255	2242	1305	1118
1450771_at	fucosyltransferase 9	0.00813223	115	53	54	163	242	358	171
1419451_at	fizzy/cell division cycle 20 related 1 (Drosophila)	0.0401475	55	41	31	58	87	111	235
1448700_at	G0/G1 switch gene 2	0.00276586	80	53	65	148	128	161	244
1419428_a_at	glucosidase, alpha, acid	0.00593245	36	34	82	142	254	120	167
1417694_at	growth factor receptor bound protein 2-associated protein 1	0.0491272	69	50	5	74	329	137	248
1419719_at	gamma-aminobutyric acid (GABA-A) receptor, subunit beta 1 /// RIKEN cDNA B230208N19 gene	0.0250871	15	260	42	1363	1810	958	178
1460408_at	gamma-aminobutyric acid (GABA-A) receptor, subunit gamma 1	0.00317328	194	48	36	818	2221	520	1008
1423569_at	glycine amidinotransferase (L-arginine:glycine amidinotransferase)	0.00295016	15	47	44	476	766	227	181
1420342_at	ganglioside-induced differentiation-associated-protein 10	0.000915879	10	11	13	61	140	330	137
1428141_at	golgi associated, gamma adaptin ear containing, ARF binding protein 2	0.0218359	5	18	5	84	56	29	578
1415801_at	gap junction membrane channel protein alpha 1	0.0416433	1956	606	1497	4164	4093	1712	3607
1456067_at	GLI-Kruppel family member GLI3	0.00789519	46	46	52	96	422	436	207
1428269_a_at	glycosyltransferase 8 domain containing 1	0.0391417	252	689	80	1121	1946	931	655
1419027_s_at	glycolipid transfer protein	0.0187888	48	141	54	391	121	479	485
1435283_s_at	gene model 967, (NCBI)	0.00452953	11	26	19	112	196	58	297
1421152_a_at	guanine nucleotide binding protein, alpha o	0.0100969	1010	812	496	1467	2926	3139	1600
1424665_at	G patch domain containing 8	0.0496985	7	34	9	34	36	210	55
1456741_s_at	glycoprotein m6a	0.029956	2748	2659	1823	4774	8276	3576	3700
1423632_at	G protein-coupled receptor 146	0.000260079	12	12	12	47	54	54	102
1437434_a_at	G protein-coupled receptor 177	0.00433415	5	5	13	71	96	142	25
1423824_at	G protein-coupled receptor 177	0.00379593	12	8	16	96	41	32	51
1450875_at	G protein-coupled receptor 37	0.00169523	18	10	65	508	495	341	214
1424146_at	G protein-coupled receptor 37-like 1	0.0193153	2701	893	1106	2969	5092	3938	3191
1442138_at	G protein-coupled receptor 62	0.00103446	5	5	5	1016	274	73	180
1436575_at	glutamate receptor ionotropic, NMDA3A	0.000119718	8	11	10	149	94	325	214
1448330_at	glutathione S-transferase, mu 1	0.0356775	2433	1527	985	3106	4938	2501	2803
1420533_at	guanylate cyclase 1, soluble, alpha 3	0.000575289	9	12	12	59	60	146	53
1429184_at	GTPase, very large interferon inducible 1	0.0436256	6	6	6	306	521	7	75
1427746_x_at	histocompatibility 2, K1, K region	0.0411341	80	48	113	440	334	147	117
1426294_at	hyaluronan and proteoglycan link protein 1	0.0276091	106	49	85	202	619	170	170
1426295_at	hyaluronan and proteoglycan link protein 1	0.0352047	85	18	143	178	477	203	589
1421633_a_at	hyaluronan and proteoglycan link protein 1	0.0279641	90	11	6	415	340	127	73
1437874_s_at	hexosaminidase B	0.0424402	792	451	1040	3861	2902	3323	805
1460180_at	hexosaminidase B	0.0157164	433	556	404	3171	1477	1767	711
1424756_at	huntingtin interacting protein 1	0.0471153	27	14	6	25	43	43	130
1436994_a_at	histone cluster 1, H1c	0.0168803	139	294	227	399	670	376	817
1434735_at	hepatic leukemia factor	0.0310148	46	39	78	74	170	172	380
1421768_a_at	homer homolog 1 (Drosophila)	0.0199444	28	48	98	981	127	219	387
1439196_at	hook homolog 3 (Drosophila)	0.0269343	17	53	62	294	232	184	64
1445597_s_at	HRAS like suppressor 3	0.0459148	247	201	348	852	1246	305	561
1421011_at	hydroxysteroid (17-beta) dehydrogenase 11	0.0105344	12	52	149	230	2021	1119	1149
1438251_x_at	HtrA serine peptidase 1	0.0466031	2990	3418	473	6168	13210	7331	4482
1416749_at	HtrA serine peptidase 1	0.0474883	947	603	158	1276	3754	1440	1187
1454905_at	inhibitor of Bruton agammaglobulinemia tyrosine kinase	0.0189569	371	518	325	812	1085	654	1985
1435176_a_at	inhibitor of DNA binding 2	0.00549316	119	106	95	451	930	436	227
1455481_at	iduronate 2-sulfatase	0.000827854	152	198	159	655	344	520	539
1427812_at	iduronate 2-sulfatase	0.031689	28	100	23	164	448	89	820
1450783_at	interferon-induced protein with tetratricopeptide repeats 1	0.00594485	4	4	5	260	270	17	96
1449025_at	interferon-induced protein with tetratricopeptide repeats 3	0.00612484	11	6	8	1040	543	235	39
1423754_at	interferon induced transmembrane protein 3	0.0254265	148	368	58	1384	684	699	378
1423584_at	insulin-like growth factor binding protein 7	0.0055123	13	33	17	275	1246	209	109
1420904_at	interleukin 17 receptor A	0.00525916	52	46	7	204	1201	412	927
1416200_at	interleukin 33	0.0241626	20	5	11	84	253	176	20
1452843_at	interleukin 6 signal transducer	0.0104225	601	235	146	930	1369	1126	836
1452784_at	integrin alpha V	0.0301399	666	794	204	1007	1445	2069	1355
1421198_at	integrin alpha V	0.000164977	212	226	181	927	610	563	718
1456195_x_at	integrin beta 5	0.00887771	81	122	88	162	282	339	180
1456133_x_at	integrin beta 5	0.00496028	99	81	125	229	276	227	153
1423608_at	integral membrane protein 2A	0.00951396	9	32	5	435	98	56	156
1418238_at	isovaleryl coenzyme A dehydrogenase	0.0334251	54	301	141	439	643	340	375
1431416_a_at	junction adhesion molecule 2	0.0194359	265	191	113	263	542	668	610
1429796_at	kalirin, RhoGEF kinase	0.0266752	22	23	20	62	131	28	70
1456944_at	potassium voltage gated channel, Shaw-related subfamily, member 1	0.00332419	23	23	24	125	55	51	77
1434881_s_at	potassium channel tetramerisation domain containing 12	0.0493471	6	6	6	90	6	114	41
1450108_at	kinesin family member 1A	0.0259285	315	311	238	607	2311	700	604
1451200_at	kinesin family member 1B	0.00776333	1112	878	1040	2685	1799	3662	1722
1425270_at	kinesin family member 1B	0.0226138	59	181	81	205	696	515	235
1417181_a_at	kinesin-associated protein 3	0.0402445	571	415	355	934	873	527	1541
1448890_at	Kruppel-like factor 2 (lung)	0.0269774	7	16	8	16	109	41	39
1436905_x_at	lysosomal-associated protein transmembrane 5	0.0415086	538	905	877	5922	809	4237	3536
1424422_s_at	lens epithelial protein /// RFad1, flavin adenine dinucleotide synthetase, homolog (yeast)	0.0026561	9	40	9	128	152	169	87
1423183_at	leucine-rich repeat LGI family, member 1	0.0221626	9	8	9	1577	448	35	63
1433891_at	leucine-rich repeat-containing G protein-coupled receptor 4 /// similar to Leucine-rich repeat-containing G-protein coupled receptor 4 precursor	0.0324417	150	28	25	97	338	347	288
1441570_at	Hypothetical LOC329575	0.0222971	136	176	67	268	296	333	196
1426035_at	hypothetical LOC574418	0.0367061	60	176	31	282	492	136	285
1436462_at	similar to gonadotropin inducible ovarian transcription factor 1 /// similar to zinc finger protein 709 /// similar to gonadotropin inducible ovarian transcription factor 1 /// similar to gonadotropin inducible ovarian transcription factor 1	0.0303219	30	164	7	283	150	621	1093
1438783_at	similar to Nedd4 WW binding protein 4	0.0256702	70	219	35	434	197	370	443
1422862_at	similar to PDZ and LIM domain protein 5 (Enigma homolog) (Enigma-like PDZ and LIM domains protein)	0.0180629	40	40	38	53	271	181	164
1449893_a_at	leucine-rich repeats and immunoglobulin-like domains 1	0.0326588	399	381	97	1692	1862	426	4241
1452148_at	low density lipoprotein receptor-related protein associated protein 1	0.01997	15	32	5	83	53	118	41
1417185_at	lymphocyte antigen 6 complex, locus A	0.0025371	21	54	12	170	292	213	126
1421571_a_at	lymphocyte antigen 6 complex, locus C	0.0245908	6	61	6	460	1210	37	399
1422903_at	lymphocyte antigen 86	0.00256173	5	22	5	170	343	180	58
1416385_a_at	mannose-6-phosphate receptor, cation dependent	0.025843	129	183	65	517	319	301	194
1460219_at	myelin-associated glycoprotein	0.0249747	9	4	4	48	571	61	18
1417275_at	myelin and lymphocyte protein, T-cell differentiation protein	0.00616353	10	10	319	1227	3471	2192	1484
1432558_a_at	myelin and lymphocyte protein, T-cell differentiation protein	0.025985	221	27	575	840	2870	1553	1513
1442676_at	monoamine oxidase A	0.00817478	14	14	6	212	62	76	32
1427083_a_at	mitogen-activated protein kinase kinase kinase kinase 5	0.0423616	22	54	74	155	96	72	143
1435666_at	microtubule associated serine/threonine kinase 3	0.0241597	8	164	25	205	206	588	742
1454651_x_at	myelin basic protein	0.0054556	676	751	927	1900	4860	1781	2526
1436201_x_at	myelin basic protein	0.00788976	600	545	835	1837	4848	1443	2187
1456228_x_at	myelin basic protein	0.00938806	325	234	501	938	2912	900	1273
1419646_a_at	myelin basic protein	0.00941688	363	275	53	1479	2394	1089	927
1452347_at	myocyte enhancer factor 2A	6.59286e-05	27	35	27	125	93	152	123
1422869_at	c-mer proto-oncogene tyrosine kinase	0.0282918	99	189	14	736	1487	379	281
1426785_s_at	monoglyceride lipase	0.0472651	197	26	22	513	554	82	671
1453836_a_at	monoglyceride lipase	0.0178091	67	9	8	95	479	210	95
1448416_at	matrix Gla protein	0.000495488	12	12	12	63	232	106	95
1418434_at	makorin, ring finger protein, 1	0.0361187	146	21	17	112	280	241	172
1416313_at	myeloid/lymphoid or mixed-lineage leukemia (trithorax homolog, Drosophila); translocated to, 11	0.0257448	12	20	33	36	199	227	68
1424534_at	monocyte to macrophage differentiation-associated 2	0.0374881	1548	1389	787	2775	3728	2031	1649
1450088_a_at	myelin-associated oligodendrocytic basic protein	0.000576446	38	7	10	380	965	297	790
1448768_at	myelin oligodendrocyte glycoprotein	0.00714931	6	8	8	64	280	1226	65
1427076_at	macrophage expressed gene 1 /// similar to macrophage expressed gene 1	0.0109202	17	6	11	44	72	176	32
1421064_at	membrane protein, palmitoylated 5 (MAGUK p55 subfamily member 5)	0.00226112	51	47	41	221	121	321	438
1448891_at	macrophage scavenger receptor 2	0.00226991	5	6	5	481	43	102	82
1420575_at	metallothionein 3	0.0212971	130	102	204	366	2469	961	382
1454904_at	X-linked myotubular myopathy gene 1	0.0381587	153	102	66	289	173	166	456
1453855_at	matrix-remodelling associated 7	0.0170185	48	24	13	50	260	337	163
1452670_at	myosin, light polypeptide 9, regulatory	0.0036664	141	396	138	1088	808	1955	860
1425506_at	myosin, light polypeptide kinase	0.0118887	90	13	13	474	438	111	203
1421966_at	neural cell adhesion molecule 1	1.34998e-05	5	5	5	135	172	156	70
1456174_x_at	N-myc downstream regulated gene 1	0.00260237	16	21	78	398	1822	520	336
1436188_a_at	N-myc downstream regulated gene 4	0.0337257	10	173	134	560	1632	351	418
1420760_s_at	N-myc downstream regulated-like	0.014147	8	5	61	163	649	134	104
1451846_at	nebulette	0.0432027	36	5	6	30	104	31	169
1451921_a_at	nuclear factor of activated T-cells 5	0.0146749	28	39	8	200	51	332	192
1441547_at	Nuclear factor I/A	0.0403222	60	165	70	271	715	134	322
1438157_s_at	nuclear factor of kappa light chain gene enhancer in B-cells inhibitor, alpha	0.0440941	18	36	7	511	121	25	277
1434864_at	non imprinted in Prader-Willi/Angelman syndrome 1 homolog (human)	0.0430275	156	18	7	339	927	406	75
1421112_at	NK2 transcription factor related, locus 2 (Drosophila)	0.0290129	40	16	5	87	246	495	42
1458148_at	NLR family, CARD domain containing 3	0.00290691	6	16	7	138	172	307	41
1421965_s_at	Notch gene homolog 3 (Drosophila)	0.0427793	18	18	6	133	18	44	100
1418084_at	neuropilin 1	0.0234543	30	9	9	97	146	25	263
1429278_at	nucleotide binding protein-like	0.00129002	12	36	7	551	258	151	484
1426887_at	nudix (nucleoside diphosphate linked moiety X)-type motif 11	0.019493	6	19	12	56	57	145	22
1453196_a_at	2'-5' oligoadenylate synthetase-like 2	0.046219	5	7	6	250	151	147	5
1418212_at	oligodendrocyte myelin glycoprotein	0.0247422	234	88	9	382	1503	718	676
1453119_at	OTU domain containing 1	0.0057102	164	160	25	614	1497	1103	727
1435552_at	OTU domain containing 7B	0.0138488	215	194	286	673	446	317	655
1457716_at	OTU domain containing 7B	0.0235779	7	21	23	315	336	33	82
1431724_a_at	purinergic receptor P2Y, G-protein coupled 12	0.000337199	8	33	29	645	337	438	410
1450070_s_at	p21 (CDKN1A)-activated kinase 1	0.0469879	69	113	117	409	250	105	325
1421989_s_at	3'-phosphoadenosine 5'-phosphosulfate synthase 2	0.0423243	688	413	309	639	1911	862	1067
1435312_at	Progestin and adipoQ receptor family member VII	0.00235277	6	18	6	159	525	61	253
1425563_s_at	protocadherin 10	0.0292633	1238	1213	652	1508	3136	1845	4076
1436920_at	protocadherin 17	0.017407	178	61	7	503	596	425	879
1429861_at	protocadherin 9 /// similar to protocadherin 9 isoform 1 precursor	0.000943319	17	40	45	156	191	316	208
1422640_at	protocadherin beta 9	0.0461436	11	32	5	165	61	19	181
1458721_at	Protocadherin gamma subfamily C, 3	0.0161317	6	9	6	55	16	287	135
1446140_at	Pericentriolar material 1	0.0474008	7	17	7	91	105	16	21
1426981_at	proprotein convertase subtilisin/kexin type 6	0.0223412	17	10	51	114	135	54	65
1436970_a_at	platelet derived growth factor receptor, beta polypeptide	0.0342035	16	74	59	189	1403	123	250
1454862_at	pleckstrin homology-like domain, family B, member 2	0.0468591	12	36	5	24	373	93	93
1455860_at	phosphatidylinositol glycan anchor biosynthesis, class H	0.0103443	9	40	5	54	763	429	251
1429435_x_at	phosphatidylinositol 3-kinase, catalytic, alpha polypeptide	0.046971	9	15	9	14	63	98	26
1449404_at	phosphatidylinositol-4-phosphate 5-kinase, type II, alpha	0.0053131	74	103	128	1375	1156	750	247
1422994_at	phosphatidylinositol-3-phosphate/phosphatidylinositol 5-kinase, type III	0.0393096	17	55	10	41	153	71	124
1428025_s_at	phosphatidylinositol transfer protein, cytoplasmic 1	0.0255242	190	99	81	762	230	252	851
1431074_a_at	phosphatidylinositol transfer protein, cytoplasmic 1	0.0376113	58	7	7	32	146	138	113
1430700_a_at	phospholipase A2, group VII (platelet-activating factor acetylhydrolase, plasma)	0.00534006	70	173	264	745	1825	2115	627
1443974_at	phospholipase C-like 1	0.0100371	4	31	36	165	387	150	109
1423359_at	phospholamban	0.0215868	7	6	12	17	66	31	161
1416289_at	procollagen-lysine, 2-oxoglutarate 5-dioxygenase 1	0.0352126	99	70	12	3071	115	349	1416
1425468_at	proteolipid protein (myelin) 1	0.0114929	114	621	854	9230	11861	8621	1432
1425467_a_at	proteolipid protein (myelin) 1	0.0020222	493	208	1069	4191	7914	3830	4098
1451718_at	proteolipid protein (myelin) 1	0.0132351	208	103	880	3021	4629	1806	1167
1456424_s_at	phospholipid transfer protein	0.00262641	593	1982	544	5384	8011	7868	4081
1417963_at	phospholipid transfer protein	0.0015614	21	44	14	945	1162	327	4764
1451773_s_at	polymerase (RNA) III (DNA directed) polypeptide F	0.0152362	25	51	69	167	108	87	166
1448908_at	phosphatidic acid phosphatase type 2B	0.00448965	1909	1669	1925	2818	5035	4522	3239
1451669_at	protein phosphatase 1B, magnesium dependent, beta isoform	0.0114974	253	870	423	1083	1676	1673	1348
1452056_s_at	protein phosphatase 3, catalytic subunit, alpha isoform	0.0309072	18	22	52	58	83	87	281
1416321_s_at	proline arginine-rich end leucine-rich repeat	0.0173051	112	30	10	476	160	335	181
1417426_at	proteoglycan 1, secretory granule	0.0091818	5	5	5	26	453	37	175
1448233_at	prion protein	0.00150334	1278	1311	768	3215	4869	2960	2861
1421813_a_at	prosaposin	0.00315708	1742	1173	1532	3529	3090	4460	2503
1415687_a_at	prosaposin	0.00265541	184	145	28	1981	963	2275	1000
1421853_at	presenilin 1	0.012278	174	205	72	788	569	358	335
1450399_at	presenilin 1	0.0388921	84	221	8	379	317	586	589
1423859_a_at	prostaglandin D2 synthase (brain)	0.00027139	572	510	444	4196	6265	4102	2192
1423860_at	prostaglandin D2 synthase (brain)	0.00366783	52	35	116	627	2555	524	437
1421330_at	protein tyrosine phosphatase, non-receptor type 4	0.00711749	532	396	294	670	1265	1542	1050
1427486_at	protein tyrosine phosphatase, receptor type, B	0.00537269	5	52	5	140	227	687	248
1453908_at	protein tyrosine phosphatase, receptor type, B	0.0104352	5	5	6	14	204	86	259
1429052_at	protein tyrosine phosphatase, receptor type, D	0.0201075	34	13	9	223	302	958	38
1435537_at	protein tyrosine phosphatase, receptor type, D	0.00533491	9	38	56	352	304	132	294
1443860_at	protein tyrosine phosphatase, receptor type, D	0.00221553	29	10	8	268	356	285	71
1425587_a_at	protein tyrosine phosphatase, receptor type, J	0.0440547	6	5	6	139	152	6	484
1424130_a_at	polymerase I and transcript release factor	0.0441147	6	6	5	233	24	71	9
1459980_x_at	RAB3A, member RAS oncogene family	0.00184804	12	20	4	68	209	225	237
1437107_at	RAB6B, member RAS oncogene family	0.04418	227	111	76	643	249	375	2529
1437902_s_at	retinoic acid receptor responder (tazarotene induced) 2	0.0224637	15	126	15	577	705	348	90
1428538_s_at	retinoic acid receptor responder (tazarotene induced) 2	0.034203	10	29	29	245	358	30	121
1424778_at	receptor accessory protein 3	0.0382027	181	209	32	377	829	636	271
1438241_at	RGM domain family, member A	0.0496748	40	18	46	175	164	356	36
1447830_s_at	regulator of G-protein signaling 2	0.0348627	6	117	21	560	76	343	262
1416286_at	regulator of G-protein signaling 4	0.00195544	10	7	4	94	40	30	36
1448434_at	ring finger protein 103	0.00118593	307	189	275	663	791	764	512
1453929_at	ring finger protein 24	0.0198494	7	113	36	824	282	153	1165
1451041_at	Rho-associated coiled-coil containing protein kinase 2	0.013013	220	153	282	438	334	664	714
1418448_at	Harvey rat sarcoma oncogene, subgroup R	0.00326409	5	6	5	89	24	176	37
1452631_at	RUN and FYVE domain-containing 2	0.00868092	56	139	32	263	443	198	343
1419383_at	S100 protein, beta polypeptide, neural	0.0264557	11	12	9	21	198	218	36
1419443_at	Sin3-associated polypeptide 18	0.0339902	72	239	150	443	1217	241	508
1426775_s_at	secretory carrier membrane protein 1	0.00141285	75	70	55	391	169	331	492
1426510_at	saccharopine dehydrogenase (putative)	0.02418	144	236	81	330	664	333	287
1415964_at	stearoyl-Coenzyme A desaturase 1	0.03728	173	64	114	610	591	554	130
1415965_at	stearoyl-Coenzyme A desaturase 1	0.0247491	23	24	104	191	863	104	851
1437503_a_at	scotin gene	0.0414232	4	26	26	167	198	163	22
1456106_x_at	serologically defined colon cancer antigen 3	0.0387642	5	22	12	27	66	177	28
1431203_at	serologically defined colon cancer antigen 8	0.00504448	128	52	104	379	271	611	993
1436774_at	sel-1 suppressor of lin-12-like (C. elegans)	0.00834541	315	404	185	698	930	922	522
1430692_a_at	sel-1 suppressor of lin-12-like (C. elegans)	0.0123148	96	198	54	439	713	249	374
1425188_s_at	sel-1 suppressor of lin-12-like (C. elegans)	0.0309761	13	29	16	46	128	34	44
1448060_at	sema domain, transmembrane domain (TM), and cytoplasmic domain, (semaphorin) 6D	0.0175701	171	80	44	376	887	186	811
1453055_at	sema domain, transmembrane domain (TM), and cytoplasmic domain, (semaphorin) 6D	0.0186387	8	66	71	222	420	186	202
1452141_a_at	selenoprotein P, plasma, 1	0.00192895	1741	1076	684	4211	4398	4087	3099
1456080_a_at	serine incorporator 3	0.0269275	995	1129	184	3539	2432	2491	1904
1416666_at	serine (or cysteine) peptidase inhibitor, clade E, member 2	0.0259079	2499	799	995	3771	4507	2580	2635
1433711_s_at	sestrin 1	0.0195185	85	65	113	326	615	124	481
1458080_at	senataxin	0.0162161	99	153	132	417	292	273	172
1423983_at	seizure related 6 homolog like 2	0.0470871	32	30	12	70	1856	383	67
1434691_at	splicing factor, arginine/serine-rich 2, interacting protein	0.0147904	165	235	215	440	360	327	748
1436618_at	sideroflexin 5	0.0323775	926	594	160	1575	1390	2213	1228
1419667_at	sarcoglycan, beta (dystrophin-associated glycoprotein)	0.00862284	19	32	15	140	290	108	50
1448534_at	signal-regulatory protein alpha	0.0191594	1284	880	330	2720	3297	4150	1475
1416985_at	signal-regulatory protein alpha	0.045207	548	305	405	518	689	1104	1475
1429192_at	Sloan-Kettering viral oncogene homolog	0.00524611	46	279	173	605	1718	1603	1589
1417622_at	solute carrier family 12, member 2	0.021506	249	378	222	450	880	787	425
1417446_at	solute carrier family 12, member 4	0.0193812	6	8	8	12	74	59	132
1417884_at	solute carrier family 16 (monocarboxylic acid transporters), member 6	0.022984	51	57	102	145	468	492	135
1426341_at	solute carrier family 1 (glial high affinity glutamate transporter), member 3	0.00477573	2176	1906	1835	3853	6023	3777	3153
1423550_at	solute carrier family 1 (glutamate/neutral amino acid transporter), member 4	0.0231024	225	498	388	644	1829	2090	757
1422811_at	solute carrier family 27 (fatty acid transporter), member 1	0.00201375	783	766	784	2107	5029	2115	4072
1455731_at	solute carrier family 29 (nucleoside transporters), member 3	0.0332154	31	21	13	30	89	266	272
1451013_at	solute carrier family 29 (nucleoside transporters), member 3	0.0321149	18	15	15	106	36	24	39
1426599_a_at	solute carrier family 2 (facilitated glucose transporter), member 1	0.0353007	2870	2936	1934	6497	6006	2800	5601
1434773_a_at	solute carrier family 2 (facilitated glucose transporter), member 1	0.0189648	2173	2594	1488	5040	5668	2728	4063
1426600_at	solute carrier family 2 (facilitated glucose transporter), member 1	0.0225951	1970	1372	602	2871	5644	3218	2598
1418843_at	solute carrier family 30 (zinc transporter), member 4	0.0322018	159	488	75	651	756	451	947
1418706_at	solute carrier family 38, member 3	0.0402397	377	199	99	332	963	531	1554
1423865_at	solute carrier family 44, member 1	0.0467494	9	9	9	282	742	191	9
1452071_at	solute carrier family 4 (anion exchanger), member 4	0.0083245	456	95	94	768	1213	993	758
1452142_at	solute carrier family 6 (neurotransmitter transporter, GABA), member 1	0.0204716	2753	1587	990	4022	4428	3546	2951
1433989_at	solute carrier family 6 (neurotransmitter transporter, GABA), member 11	0.0139068	2623	1137	1041	4907	8357	3678	3283
1437149_at	solute carrier family 6 (neurotransmitter transporter, taurine), member 6	0.0136608	200	732	125	1470	3075	869	1813
1417636_at	solute carrier family 6 (neurotransmitter transporter, glycine), member 9	0.0396522	81	29	213	521	1118	253	214
1420413_at	solute carrier family 7 (cationic amino acid transporter, y+ system), member 11	0.010485	104	86	10	1208	1697	1326	232
1443536_at	solute carrier family 7 (cationic amino acid transporter, y+ system), member 11	0.0365645	36	19	36	64	242	161	46
1450703_at	solute carrier family 7 (cationic amino acid transporter, y+ system), member 2	0.0393102	668	466	201	883	950	703	1024
1423343_at	solute carrier organic anion transporter family, member 1c1	0.0257008	556	853	60	2296	1927	1882	3927
1433933_s_at	solute carrier organic anion transporter family, member 2b1	0.0359557	300	5	26	356	306	777	919
1454777_at	solute carrier organic anion transporter family, member 2b1	0.0376889	5	5	5	208	123	7	31
1441483_at	SLIT and NTRK-like family, member 2	0.0111255	12	59	57	190	311	366	122
1426458_at	sarcolemma associated protein	0.0390678	73	176	64	252	145	422	225
1416635_at	sphingomyelin phosphodiesterase, acid-like 3A	0.029323	149	300	78	355	2019	1187	424
1443393_at	SMAD specific E3 ubiquitin protein ligase 1	0.0313476	6	5	6	60	324	8	161
1420896_at	synaptosomal-associated protein 23	0.0490544	95	176	121	228	274	389	150
1427785_x_at	Small optic lobes homolog (Drosophila)	0.0396873	4	68	5	111	460	1183	38
1434416_a_at	Small optic lobes homolog (Drosophila)	0.00965812	6	33	7	119	377	760	63
1436737_a_at	sorbin and SH3 domain containing 1	0.0438289	408	231	428	633	1550	1442	466
1419329_at	sorbin and SH3 domain containing 3	0.0374111	99	237	23	261	327	539	491
1449135_at	SRY-box containing gene 18	0.0419734	5	7	5	79	51	87	6
1427677_a_at	SRY-box containing gene 6	0.00828848	193	176	143	273	548	832	807
1416589_at	secreted acidic cysteine rich glycoprotein	0.0484751	2610	691	262	3117	4588	2246	3066
1431294_at	spermatogenesis associated glutamate (E)-rich protein 8, pseudogene 1 /// spermatogenesis associated glutamate (E)-rich protein 7, pseudogene 1	0.00298857	8	8	10	43	53	49	203
1424875_at	spastic paraplegia 20, spartin (Troyer syndrome) homolog (human)	0.037875	27	34	14	49	40	184	129
1419256_at	spectrin beta 2	0.0145341	627	278	622	1088	2656	3334	1172
1452143_at	spectrin beta 2	0.0456197	512	261	1371	1535	2316	1144	1877
1416525_at	speckle-type POZ protein	0.0141653	271	139	107	275	552	486	447
1432372_a_at	sepiapterin reductase	0.0325689	5	11	7	21	430	32	66
1450918_s_at	Rous sarcoma oncogene	0.0108961	38	91	38	275	276	235	95
1419420_at	ST6 (alpha-N-acetyl-neuraminyl-2,3-beta-galactosyl-1,3)-N-acetylgalactosaminide alpha-2,6-sialyltransferase 5	0.000413889	9	13	7	191	70	166	75
1455183_at	serine/threonine kinase 38 like	0.0477402	54	103	20	104	140	182	519
1422036_at	striatin, calmodulin binding protein	0.00880875	24	16	27	43	50	88	110
1426209_at	striatin, calmodulin binding protein 4	0.0256015	36	117	64	121	278	167	395
1421545_a_at	synaptic nuclear envelope 1	0.000864627	20	16	40	127	183	143	96
1448399_at	Tax1 (human T-cell leukemia virus type I) binding protein 1	0.0282735	190	450	449	871	622	784	1830
1452228_at	TBC1 domain family, member 23	0.00800191	16	26	39	171	239	60	350
1424644_at	tubulin-specific chaperone c	0.0331079	25	16	26	35	294	366	81
1421908_a_at	transcription factor 12	0.0409003	1024	762	595	855	1932	1921	2561
1447800_x_at	Transcobalamin 2	0.00945303	444	67	39	1571	1005	877	1024
1447842_x_at	Transcobalamin 2	0.00665942	143	30	73	334	339	337	260
1450923_at	transforming growth factor, beta 2	0.0189114	22	39	151	441	1389	176	355
1425620_at	transforming growth factor, beta receptor III	0.0402519	5	5	5	66	18	7	159
1423309_at	trans-golgi network protein	0.0360808	119	308	37	845	267	459	922
1438725_at	thyroid hormone receptor associated protein 1	0.0342733	203	141	108	671	305	263	241
1433662_s_at	tissue inhibitor of metalloproteinase 2	0.00390072	33	164	59	894	574	326	1052
1449334_at	tissue inhibitor of metalloproteinase 3	0.00183576	711	517	329	1847	4156	2353	1793
1449335_at	tissue inhibitor of metalloproteinase 3	0.0120358	260	94	36	547	876	812	366
1419088_at	tissue inhibitor of metalloproteinase 3	0.0162739	424	109	253	846	1531	956	517
1450958_at	transmembrane 4 superfamily member 1	0.0145142	5	5	5	117	10	60	38
1452664_a_at	transmembrane 7 superfamily member 3	0.0180193	259	394	162	438	555	814	584
1428050_a_at	transmembrane BAX inhibitor motif containing 4	0.0165582	73	116	19	623	420	145	672
1419073_at	transmembrane protein with EGF-like and two follistatin-like domains 2	0.00113208	23	62	23	633	592	221	260
1435854_at	transmembrane protein 10	0.00579616	26	14	26	293	201	188	52
1420514_at	Transmembrane protein 47	0.0109012	853	395	460	929	1898	1431	1415
1454797_at	transmembrane protein 55b	0.042437	25	200	103	299	217	848	2010
1423871_at	transmembrane protein 63a	0.0157404	24	14	42	358	397	137	54
1433740_at	transmembrane protein 87B	0.0128941	262	126	187	380	585	402	314
1451301_at	tropomodulin 2	0.027824	43	77	71	462	679	80	379
1430153_at	tropomodulin 2	0.0129858	15	27	6	53	144	726	145
1459910_at	tankyrase, TRF1-interacting ankyrin-related ADP-ribose polymerase	0.00847149	407	162	307	723	902	895	546
1460024_at	trinucleotide repeat containing 6b	0.00513532	29	55	51	139	175	98	92
1428650_at	tensin 1	0.0352597	22	13	11	233	346	113	19
1416571_at	Tnf receptor associated factor 4	0.0386157	25	8	26	27	64	168	83
1436019_a_at	trafficking protein particle complex 1	0.0194094	458	578	256	1407	635	920	1178
1427476_a_at	tripartite motif protein 32	0.0111659	72	57	257	931	345	533	453
1455189_at	tripartite motif protein 33	0.00422474	6	17	6	36	47	142	74
1443989_at	tripartite motif protein 9	0.0394729	176	82	11	416	1166	360	202
1434595_at	tripartite motif protein 9	0.0395313	40	77	18	173	616	95	108
1456633_at	transient receptor potential cation channel, subfamily M, member 3	0.00849291	13	18	19	25	61	72	54
1443161_at	Trichorhinophalangeal syndrome I (human)	0.0195059	22	79	8	184	426	96	160
1432417_a_at	tetraspanin 2	0.0256803	42	22	25	344	864	672	43
1431530_a_at	tetraspanin 5	0.00285212	14	73	23	177	267	216	234
1454608_x_at	transthyretin	1.23407e-06	6	6	6	6227	13831	6166	3527
1459737_s_at	transthyretin	4.23055e-05	5	5	5	4999	9657	4241	864
1455913_x_at	transthyretin	2.57347e-06	6	6	6	2824	6917	2866	1782
1451580_a_at	transthyretin	0.000188134	7	7	12	2568	8429	2568	558
1422694_at	tweety homolog 1 (Drosophila)	0.0329292	3555	1899	1868	4754	8393	5281	3223
1422695_at	tweety homolog 1 (Drosophila) /// TAF1 RNA polymerase II, TATA box binding protein (TBP)-associated factor	0.0221806	2680	2260	913	4624	6691	3353	4629
1423221_at	tubulin, beta 4	0.0282368	118	7	453	917	4853	1427	1189
1439440_x_at	twinfilin, actin-binding protein, homolog 2 (Drosophila)	0.0347893	410	530	95	602	1080	2218	1306
1450792_at	TYRO protein tyrosine kinase binding protein	0.0351182	4	58	87	184	433	872	145
1448188_at	uncoupling protein 2 (mitochondrial, proton carrier)	0.0143985	75	21	8	435	729	425	79
1459740_s_at	uncoupling protein 2 (mitochondrial, proton carrier)	0.00306302	41	9	7	260	433	213	100
1459741_x_at	uncoupling protein 2 (mitochondrial, proton carrier)	0.00283281	67	49	46	132	229	203	110
1435531_at	ubiquitin specific peptidase 3	0.0167282	38	30	105	293	161	111	188
1438579_at	UTP14, U3 small nucleolar ribonucleoprotein, homolog B (yeast)	0.0232179	439	562	355	891	1210	586	1569
1452222_at	utrophin	0.0211212	88	264	56	1118	1049	210	942
1427672_a_at	ubiquitously transcribed tetratricopeptide repeat gene, X chromosome	0.0367141	383	28	209	1069	1027	408	1281
1428110_x_at	vacuolar protein sorting 11 (yeast)	0.029203	61	20	16	60	65	99	146
1426399_at	von Willebrand factor A domain containing 1	0.0226337	10	10	15	302	422	56	28
1444243_at	WAS protein family, member 3	0.0456327	70	92	71	92	193	128	277
1455278_at	WD repeat domain 37	0.0467045	8	37	6	37	54	93	28
1448411_at	Wolfram syndrome 1 homolog (human)	0.0144635	188	65	126	734	1717	501	281
1448611_at	WW, C2 and coiled-coil domain containing 2	0.0394639	9	12	23	17	51	59	97
1448146_at	WW domain containing E3 ubiquitin protein ligase 2	0.0169915	87	36	18	179	89	280	244
1436936_s_at	inactive X specific transcripts	1.66557e-10	5	5	5	4863	5732	5020	4414
1427262_at	inactive X specific transcripts	2.90649e-09	5	5	5	3959	4391	5966	5174
1427263_at	inactive X specific transcripts	2.66383e-05	5	5	6	1532	1085	743	4704
1452932_at	zinc finger and BTB domain containing 7a	0.0370524	19	323	148	776	340	979	979
1441986_at	zinc finger, CCHC domain containing 6	0.00134614	15	20	7	105	72	57	63
1453374_at	zinc finger, AN1-type domain 5	0.000862619	6	6	8	41	143	45	120
1448672_a_at	zinc finger protein 289	0.0351376	112	67	28	169	113	154	234
1449391_at	zinc finger protein 37	0.0188635	130	177	93	188	357	466	633
1456789_at	zinc finger protein 462	0.0349947	233	267	142	499	265	386	629
1425210_s_at	zinc finger protein 84	0.0311725	62	22	36	161	68	355	98
1428046_a_at	zinc finger protein X-linked	0.0269862	81	40	57	175	92	113	291
1449354_at	zinc finger (CCCH type), RNA binding motif and serine/arginine rich 1	0.0147396	34	91	7	178	257	201	523
